# Supplementary material for: Within-patient gene transfer between transiently and chronically infecting bacteria causes extreme antibiotic resistance during lung infections
Source: Nat Microbiol. 2026 Jul 23;11(8):2321–35. doi: 10.1038/s41564-026-02414-3 (PMC13423793; doi:10.1038/s41564-026-02414-3)
Supplement: Supplementary file 3 — Supplementary Table 1 Study patients in whom TobR emerged in vivo, Supplementary Table 2 List of clinical isolates used in this study (N = 277), Supplementary Table 3 Chromosomal content comparison between Tob-sensitive and eTobR isolate pairs, Supplementary Table 4 Nucleotide substitution rates for isolates from patients 1–8, Supplementary Table 5 Mutations in genes implicated in Tob resistance in consecutive sensitive and eTobR isolate pairs, Supplementary Table 6 Consecutive sensitive and eTobR isolate pairs only have few nucleotide differences (ND), Supplementary Table 7 Classification of plasmids detected in the 11 patients infected with eTobR isolates, Supplementary Table 8 Detected co-infecting bacteria in the 8 primary patients, Supplementary Table 9 Toxin–antitoxin genes encode in the plasmids of isolates from patients 1–8, Supplementary Table 10 Target site duplication sequences identified after mobilization of TnCF1 in host DNA, Supplementary Table 11 MICs of PAO1 carrying single copies of aac(3)-IIId, strA, both genes, or the plasmid-containing TnCF1 from patient 1, Supplementary Table 12 TnCF1 detection in assembled genome databases, Supplementary Table 13 TnCF1 detection in metagenomic databases, Supplementary Table 14 Transconjugant confirmation by qPCR and sequencing, Supplementary Table 15 List of primers and probes used in this study. [file 41564_2026_2414_MOESM3_ESM.xlsx]

## Sheet:  Table 1
Supplementary Table 1. Study subjects in whom TobR emerged in vivo.
Subject	Condition	Early sensitive isolate	Infected with	Sequence Type		Last isolate collected	Source	Subject location	Complete Plasmid size ( bp)	Transposon	NCBI accession	TnCF1 (Tn7873) gene components
Early sensitive and extremely resistant bacteria are clonal				Sensitive
1*	CF	available	Pseudomonas aeruginosa	390		2018	MOAC	Seattle (Seattle Children’s Hospital)	60796	TnCF1	CP199861.1	All genes present (see Fig 6A)
2*	CF	available	Pseudomonas aeruginosa	179		2022	MOAC	Seattle (Seattle Children’s Hospital)	155868	TnCF1	CP199842.1	All genes present
3	CF	available	Pseudomonas aeruginosa	179		2023	Singh lab	Seattle (University of Washington Medical Center)	21372	TnCF1a	CP199831.1	Lacks tetR(A)-tet(A)
4*	CF	available	Pseudomonas aeruginosa	683		2019	Singh lab/MOAC	Seattle (Seattle Children’s Hospital & University of Washington Medical Center)	128968	TnCF1	CP199828.1	All genes present
5*	CF	available	Pseudomonas aeruginosa	170		2021	Singh lab/MOAC	Seattle (Seattle Children’s Hospital & University of Washington Medical Center)	53478	Tn402-like	CP199822.1	N/A
6	CF	available	Pseudomonas aeruginosa	146		2017	CACFB	Calgary (University of Calgary Cumming School of Medicine)	12158	Composite Tn	CP199817.1	N/A
7	CF	available	Pseudomonas aeruginosa	4655		2023	Harrison lab	Pittsburgh (University of Pittsburgh Medical Center)	134252	TnCF1b	CP199814.1	All genes present; tnpA is disrupted by a mercury resistance Tn
8	Non-CF	available	Achromobacter spp.	NA		2020	Singh lab	Seattle (University of Washington Medical Center)	44336	TnCF1c	CP199807.1	Lacks tetR(A)-tet(A); tnpA severely truncated
Early sensitive and extremely resistant bacteria are not clonal				Sensitive	eTobR
9	CF	available	Pseudomonas aeruginosa	3006	17	2020	CACFB	Calgary (University of Calgary Cumming School of Medicine)	150058	TnCF1	CP199804.1	All genes present
10	CF	available	Pseudomonas aeruginosa	348	485	2020	Singh lab	New York	28517	TnCF1	CP199801.1	All genes present
11*	CF	available	Pseudomonas aeruginosa	155	179	2019	MOAC	Seattle (Seattle Children’s Hospital)	20,652 (IME)	Tn402-like	CP199791.1	N/A
Early sensitive bacteria are not available
12*	CF	N/A	Pseudomonas aeruginosa	17		2019	MOAC	Seattle (Seattle Children’s Hospital)	154433	TnCF1	CP199781.1	All genes present
13	CF	N/A	Pseudomonas aeruginosa	4688		2021	CFBR	Atlanta	128989	TnCF1	CP199778.1	All genes present
14	CF	N/A	Pseudomonas aeruginosa	4688		2020	CFBR	Atlanta	128983	TnCF1	CP199773.1	All genes present
15	CF	N/A	Pseudomonas aeruginosa	244		2023	Harrison lab	Pittsburgh (University of Pittsburgh Medical Center)	141736	TnCF1	CP199769.1	All genes present
16	CF	N/A	Pseudomonas aeruginosa	245		2011	Nguyen lab	Montreal	143185	TnCF1d	CP199766.1	All genes present; a mercury resistance Tn with a strB inserted
17	CF	N/A	Pseudomonas aeruginosa	308		2016	CACFB	Calgary (University of Calgary Cumming School of Medicine)	On chromosom	TnCF1a	CP199764.1	Lacks tetR(A)-tet(A)
*Six of 209 children (2.9%) developed eTobR (MIC increase from <8 to ≥1000 µg/mL); and all six carried eTobR plasmids
ST: Sequence type (MLST)
Pa in subjects 2, 3, 6, 9 (ST17), 11 (ST179), 12, 15, and 17 belong to major epidemic clones, which were identified as described in reference 32 (Weimann, A. et al., Evolution and host-specific adaptation of Pseudomonas aeruginosa, Science 385, eadi0908, 2024)
MOAC: Cystic Fibrosis Microbiology Outcomes Advancement Core (MOAC) at the the Seattle Children’s and University of Washington
CACFB: Calgary Adult Cystic Fibrosis Clinic Biobank (Parkins lab)
Harrison lab, Department of Medicine / University of Pittsburgh
CFBR: CF Discovery Core and CF Biospecimen Repository
Nguyen lab, Department of Microbiology and Immunology, McGill University
Subjects 2, 4, 7, 9, and 12-16 carry the same type of untypable plasmid (we called pCF1)
In subject 11, the plasmid (Integrative Mobilizable Element (IME)) is integrated into the chromosome and contains a relaxase and oriT.
Tn7873: This Tn number was assigned for TnCF1 by the Transposon Registry (Tansirichaiya, Supathep, Md Ajijur Rahman, and Adam P. Roberts. "The transposon registry." Mobile DNA 10, no. 1 (2019): 40.)

## Sheet:  Table 2
Supplementary Table 2. List of clinical isolates used in this study (N=277).
Subject	Age at isolate collection (years)	Culture source	Bacteria	Tob MIC µg/ml	Whole/Complete genome	Number of nucleotide differences from reference	Sample name in NCBI	BioSample	SRA Runs Accession	Experiment	Accession of complete assembled genome	BioProject	SRA Study
Subject1	17.92	Sputum	P. aeruginosa	0.5	Complete genome	0 (Reference)	Pa1-subject1-17.9y	SAMN49516662	SRR34269148	SRX29442649	GCA_052698625.1	PRJNA1280179	SRP595615
Subject 1	18.35	Throat	P. aeruginosa	0.25	Whole genome	6	Pa2-subject1-18.4y	SAMN49516664	SRR34268870	SRX29442926		PRJNA1280179	SRP595615
Subject 1	18.35	Throat	P. aeruginosa	0.5	Whole genome	7	Pa3-subject1-18.4y	SAMN49516665	SRR34268845	SRX29442644		PRJNA1280179	SRP595615
Subject 1	18.35	Throat	P. aeruginosa*	0.25	Whole genome	8	Pa4-subject1-18.4y	SAMN49516666	SRR34269076	SRX29442721		PRJNA1280179	SRP595615
Subject 1	19.36	Throat	P. aeruginosa#	32768	Complete genome	11	Pa5-subject1-19.4y	SAMN49516667	SRR34269065	SRX29442732	GCA_052698675.1	PRJNA1280179	SRP595615
Subject 1	20.33	Sputum	P. aeruginosa	16384	Whole genome	18	Pa6-subject1-20.3y	SAMN49516669	SRR34268986	SRX29442810		PRJNA1280179	SRP595615
Subject 1	20.33	Sputum	P. aeruginosa	32768	Complete genome	17	Pa7-subject1-20.3y	SAMN49516670	SRR34268975	SRX29442821	GCA_052698235.1	PRJNA1280179	SRP595615
Subject 1	20.67	Sputum	P. aeruginosa	16384	Whole genome	23	Pa8-subject1-20.7y	SAMN49516672	SRR34269146	SRX29442651		PRJNA1280179	SRP595615
Subject 1	20.67	Sputum	P. aeruginosa	16384	Whole genome	12	Pa9-subject1-20.7y	SAMN49516673	SRR34269135	SRX29442662		PRJNA1280179	SRP595615
Subject 1	21.46	Sputum	P. aeruginosa	32768	Whole genome	29	Pa10-subject1-21.5y	SAMN49516674	SRR34269124	SRX29442673		PRJNA1280179	SRP595615
Subject 1	15.18	Sputum	Stenotrophomonas sp.	2	Whole genome		St-subject1-15.2y	SAMN49516675	SRR34269054	SRX29442742		PRJNA1280179	SRP595615
Subject 1	16.98	Sputum	Stenotrophomonas sp.	0.5	Whole genome		St-subject1-17y	SAMN49516676	SRR34269043	SRX29442753		PRJNA1280179	SRP595615
Subject 1	17.92	Sputum	Achromobacter sp.	8	Whole genome		Ac-subject1-17.9y	SAMN49516677	SRR34268974	SRX29442822		PRJNA1280179	SRP595615
Subject 1	17.92	Sputum	E. coli 1	8	Whole genome		Ec-subject1-17.9y	SAMN49516678	SRR34268963	SRX29442833		PRJNA1280179	SRP595615
Subject 1	19	Sputum	Achromobacter sp.	8192	Complete genome		Ac-subject1-19y	SAMN49516679	SRR34268952	SRX29442844	GCA_052698165.1	PRJNA1280179	SRP595615
Subject 1	19	Sputum	Stenotrophomonas maltophilia 1	2048	Complete genome		Sm1-subject1-19y	SAMN49516681	SRR34268881	SRX29442915	GCA_052697895.1	PRJNA1280179	SRP595615
Subject 1	19	Sputum	Stenotrophomonas maltophilia 2	2048	Complete genome		Sm2-subject1-19y	SAMN49516683	SRR34269109	SRX29442689	GCA_052697805.1	PRJNA1280179	SRP595615
Subject 1	19	Sputum	S. aureus	0.5	Whole genome		Sa-subject1-19y	SAMN49516685	SRR34269028	SRX29442768		PRJNA1280179	SRP595615
Subject 1	19.36	Throat	Stenotrophomonas maltophilia	2048	Whole genome		Sm-subject1-19.4y	SAMN49516686	SRR34269017	SRX29442779		PRJNA1280179	SRP595615
Subject	Age at isolate collection (years)	Culture source	Bacteria	Tob MIC µg/ml	Whole/Complete genome	Number of nucleotide differences	Sample name in NCBI	BioSample	SRA Accession	Experiment	Accession of complete assembled genome	BioProject	SRA Study
Subject 2	1.99	Throat	P. aeruginosa	0.5	Complete genome	0 (Reference)	Pa1-subject2-2y	SAMN49516687	SRR34269007	SRX29442789	GCA_052697495.1	PRJNA1280179	SRP595615
Subject 2	2.19	Throat	P. aeruginosa	0.75	Whole genome	4	Pa2-subject2-2.2y	SAMN49516689	SRR34268927	SRX29442869		PRJNA1280179	SRP595615
Subject 2	2.19	Throat	P. aeruginosa	1	Whole genome	15	Pa3-subject2-2.2y	SAMN49516690	SRR34268867	SRX29442929		PRJNA1280179	SRP595615
Subject 2	2.44	Throat	P. aeruginosa	1	Whole genome	9	Pa4-subject2-2.4y	SAMN49516691	SRR34268856	SRX29442940		PRJNA1280179	SRP595615
Subject 2	2.44	Throat	P. aeruginosa	1	Whole genome	6	Pa5-subject2-2.4y	SAMN49516692	SRR34268844	SRX29442645		PRJNA1280179	SRP595615
Subject 2	2.71	Throat	P. aeruginosa*	0.5	Complete genome	0	Pa7-subject2-2.7y	SAMN49516695	SRR34269083	SRX29442714		PRJNA1280179	SRP595615
Subject 2	2.71	Throat	P. aeruginosa#	1024	Whole genome	2	Pa6-subject2-2.7y	SAMN49516693	SRR34269085	SRX29442712	GCA_052697425.1	PRJNA1280179	SRP595615
Subject 2	3.36	Throat	P. aeruginosa	1024	Whole genome	23	Pa8-subject2-3.4y	SAMN49516696	SRR34269082	SRX29442715		PRJNA1280179	SRP595615
Subject 2	3.87	Throat	P. aeruginosa	1024	Whole genome	30	Pa9-subject2-3.9y	SAMN49516697	SRR34269081	SRX29442716		PRJNA1280179	SRP595615
Subject 2	4.47	Throat	P. aeruginosa	1024	Whole genome	29	Pa10-subject2-4.5y	SAMN49516698	SRR34269080	SRX29442717		PRJNA1280179	SRP595615
Subject 2	4.47	Throat	P. aeruginosa	4096	Whole genome	30	Pa11-subject2-4.5y	SAMN49516699	SRR34269079	SRX29442718		PRJNA1280179	SRP595615
Subject 2	4.47	Throat	P. aeruginosa	1024	Whole genome	33	Pa12-subject2-4.5y	SAMN49516700	SRR34269078	SRX29442719		PRJNA1280179	SRP595615
Subject 2	4.72	Throat	P. aeruginosa	4096	Whole genome	33	Pa13-subject2-4.7y	SAMN49516701	SRR34269077	SRX29442720		PRJNA1280179	SRP595615
Subject 2	5.01	Throat	P. aeruginosa	2048	Complete genome	26	Pa14-subject2-5y	SAMN49516702	SRR34269075	SRX29442722	GCA_052697115.1	PRJNA1280179	SRP595615
Subject 2	5.73	Throat	P. aeruginosa	4096	Whole genome	33	Pa15-subject2-5.7y	SAMN49516704	SRR34269073	SRX29442724		PRJNA1280179	SRP595615
Subject 2	5.96	Throat	P. aeruginosa	4096	Whole genome	38	Pa16-subject2-6y	SAMN49516705	SRR34269072	SRX29442725		PRJNA1280179	SRP595615
Subject 2	6.44	Throat	P. aeruginosa	2048	Whole genome	39	Pa17-subject2-6.4y	SAMN49516706	SRR34269071	SRX29442726		PRJNA1280179	SRP595615
Subject 2	6.67	Throat	P. aeruginosa	2048	Whole genome	24	Pa18-subject2-6.7y	SAMN49516707	SRR34269070	SRX29442727		PRJNA1280179	SRP595615
Subject 2	6.98	Throat	P. aeruginosa	2048	Whole genome	23	Pa19-subject2-7y	SAMN49516708	SRR34269069	SRX29442728		PRJNA1280179	SRP595615
Subject 2	7.23	Throat	P. aeruginosa	2048	Whole genome	23	Pa20-subject2-7.2y	SAMN49516709	SRR34269068	SRX29442729		PRJNA1280179	SRP595615
Subject 2	7.44	Throat	P. aeruginosa	2048	Whole genome	30	Pa21-subject2-7.4y	SAMN49516710	SRR34269067	SRX29442730		PRJNA1280179	SRP595615
Subject 2	7.84	Throat	P. aeruginosa	4096	Whole genome	39	Pa22-subject2-7.8y	SAMN49516711	SRR34269066	SRX29442731		PRJNA1280179	SRP595615
Subject 2	9.44	Throat	P. aeruginosa	2048	Whole genome	50	Pa23-subject2-9.4y	SAMN49516712	SRR34269064	SRX29442733		PRJNA1280179	SRP595615
Subject 2	2.4	Throat	Pseudomonas putida	2048	Complete genome		Pt-subject2-2.4y	SAMN49516713	SRR34269063	SRX29442734	GCA_052697045.1	PRJNA1280179	SRP595615
Subject	Age at isolate collection (years)	Culture source	Bacteria	Tob MIC µg/ml	Whole/Complete genome	Number of nucleotide differences	Sample name in NCBI	BioSample	SRA Accession	Experiment	Accession of complete assembled genome	BioProject	SRA Study
Subject 3	62.8	Sputum	P. aeruginosa	1	Complete genome	0 (Reference)	Pa1-subject3-62.8y	SAMN49516715	SRR34269004	SRX29442792	GCA_052696775.1	PRJNA1280179	SRP595615
Subject 3	63	Sputum	P. aeruginosa	2	Whole genome	1000	Pa2-subject3-63y	SAMN49516717	SRR34269002	SRX29442794		PRJNA1280179	SRP595615
Subject 3	63.5	Sputum	P. aeruginosa	1	Whole genome	83	Pa3-subject3-63.5y	SAMN49516718	SRR34269001	SRX29442795		PRJNA1280179	SRP595615
Subject 3	63.5	Sputum	P. aeruginosa	1	Whole genome	174	Pa4-subject3-63.5y	SAMN49516719	SRR34269000	SRX29442796		PRJNA1280179	SRP595615
Subject 3	64	Sputum	P. aeruginosa	2	Whole genome	122	Pa5-subject3-64y	SAMN49516720	SRR34268999	SRX29442797		PRJNA1280179	SRP595615
Subject 3	64	Sputum	P. aeruginosa*	2	Whole genome	133	Pa6-subject3-64y	SAMN49516721	SRR34268998	SRX29442798		PRJNA1280179	SRP595615
Subject 3	64	Sputum	P. aeruginosa#	32768	Complete genome	650	Pa7-subject3-64y	SAMN49516722	SRR34268996	SRX29442800	GCA_052696685.1	PRJNA1280179	SRP595615
Subject 3	64	Sputum	P. aeruginosa	32768	Whole genome	800	Pa8-subject3-64y	SAMN49516724	SRR34268994	SRX29442802		PRJNA1280179	SRP595615
Subject 3	65.5	Sputum	P. aeruginosa	2	Whole genome	799	Pa9-subject3-65.5y	SAMN49516725	SRR34268993	SRX29442803		PRJNA1280179	SRP595615
Subject 3	65.5	Sputum	P. aeruginosa	8192	Whole genome	758	Pa10-subject3-65.5y	SAMN49516726	SRR34268992	SRX29442804		PRJNA1280179	SRP595615
Subject 3	65.5	Sputum	P. aeruginosa	16384	Whole genome	875	Pa11-subject3-65.5y	SAMN49516727	SRR34268991	SRX29442805		PRJNA1280179	SRP595615
Subject 3	65.8	Sputum	P. aeruginosa	32768	Whole genome	939	Pa12-subject3-65.8y	SAMN49516728	SRR34268990	SRX29442806		PRJNA1280179	SRP595615
Subject 3	65.8	Sputum	P. aeruginosa	16384	Whole genome	946	Pa13-subject3-65.8y	SAMN49516729	SRR34268989	SRX29442807		PRJNA1280179	SRP595615
Subject 3	67.5	Sputum	P. aeruginosa	16384	Whole genome	760	Pa14-subject3-67.5y	SAMN49516730	SRR34268988	SRX29442808		PRJNA1280179	SRP595615
Subject 3	67.5	Sputum	P. aeruginosa	32768	Whole genome	765	Pa15-subject3-67.5y	SAMN49516731	SRR34268987	SRX29442809		PRJNA1280179	SRP595615
Subject	Age at isolate collection (years)	Culture source	Bacteria	Tob MIC µg/ml	Whole/Complete genome	Number of nucleotide differences	Sample name in NCBI	BioSample	SRA Accession	Experiment	Accession of complete assembled genome	BioProject	SRA Study
Subject 4	5.85	Sputum	P. aeruginosa	0.5	Complete genome	0 (Reference)	Pa1-subject4-5.9y	SAMN49516732	SRR34268985	SRX29442811	GCA_052696315.1	PRJNA1280179	SRP595615
Subject 4	7.67	Sputum	P. aeruginosa	0.5	Whole genome	20	Pa2-subject4-7.7y	SAMN49516734	SRR34268983	SRX29442813		PRJNA1280179	SRP595615
Subject 4	7.67	Sputum	P. aeruginosa	0.5	Whole genome	20	Pa3-subject4-7.7y	SAMN49516735	SRR34268982	SRX29442814		PRJNA1280179	SRP595615
Subject 4	7.67	Sputum	P. aeruginosa	1	Whole genome	19	Pa4-subject4-7.7y	SAMN49516736	SRR34268981	SRX29442815		PRJNA1280179	SRP595615
Subject 4	8.08	Sputum	P. aeruginosa	0.5	Whole genome	21	Pa5-subject4-8.1y	SAMN49516737	SRR34268980	SRX29442816		PRJNA1280179	SRP595615
Subject 4	8.08	Sputum	P. aeruginosa	1	Whole genome	7	Pa6-subject4-8.1y	SAMN49516738	SRR34268979	SRX29442817		PRJNA1280179	SRP595615
Subject 4	9.44	Sputum	P. aeruginosa	0.5	Whole genome	19	Pa7-subject4-9.4y	SAMN49516739	SRR34268978	SRX29442818		PRJNA1280179	SRP595615
Subject 4	10.77	Sputum	P. aeruginosa	1	Whole genome	19	Pa8-subject4-10.8y	SAMN49516740	SRR34268977	SRX29442819		PRJNA1280179	SRP595615
Subject 4	10.77	Sputum	P. aeruginosa	0.5	Whole genome	21	Pa9-subject4-10.8y	SAMN49516741	SRR34268976	SRX29442820		PRJNA1280179	SRP595615
Subject 4	11.78	Sputum	P. aeruginosa	16	Whole genome	23	Pa10-subject4-11.8y	SAMN49516742	SRR34268918	SRX29442878		PRJNA1280179	SRP595615
Subject 4	11.78	Sputum	P. aeruginosa	4	Whole genome	20	Pa11-subject4-11.8y	SAMN49516743	SRR34268917	SRX29442879		PRJNA1280179	SRP595615
Subject 4	12.26	Sputum	P. aeruginosa	2	Whole genome	29	Pa12-subject4-12.3y	SAMN49516744	SRR34268916	SRX29442880		PRJNA1280179	SRP595615
Subject 4	12.26	Sputum	P. aeruginosa	16	Whole genome	25	Pa13-subject4-12.3y	SAMN49516745	SRR34268915	SRX29442881		PRJNA1280179	SRP595615
Subject 4	13.25	Sputum	P. aeruginosa	32	Whole genome	23	Pa14-subject4-13.3y	SAMN49516746	SRR34268914	SRX29442882		PRJNA1280179	SRP595615
Subject 4	13.25	Sputum	P. aeruginosa	1	Whole genome	25	Pa15-subject4-13.3y	SAMN49516747	SRR34268913	SRX29442883		PRJNA1280179	SRP595615
Subject 4	13.66	Sputum	P. aeruginosa	16	Whole genome	26	Pa16-subject4-13.7y	SAMN49516748	SRR34268912	SRX29442884		PRJNA1280179	SRP595615
Subject 4	13.79	Sputum	P. aeruginosa	1	Whole genome	21	Pa17-subject4-13.8y	SAMN49516749	SRR34268911	SRX29442885		PRJNA1280179	SRP595615
Subject 4	13.79	Sputum	P. aeruginosa	16	Whole genome	28	Pa18-subject4-13.8y	SAMN49516750	SRR34268910	SRX29442886		PRJNA1280179	SRP595615
Subject 4	14.3	Sputum	P. aeruginosa	2	Whole genome	25	Pa19-subject4-14.3y	SAMN49516751	SRR34268909	SRX29442887		PRJNA1280179	SRP595615
Subject 4	14.87	Sputum	P. aeruginosa	8	Whole genome	27	Pa20-subject4-14.9y	SAMN49516752	SRR34268907	SRX29442889		PRJNA1280179	SRP595615
Subject 4	14.87	Sputum	P. aeruginosa	8	Whole genome	31	Pa21-subject4-14.9y	SAMN49516753	SRR34268906	SRX29442890		PRJNA1280179	SRP595615
Subject 4	14.87	Sputum	P. aeruginosa*	0.5	Whole genome	23	Pa22-subject4-14.9y	SAMN49516754	SRR34268905	SRX29442891		PRJNA1280179	SRP595615
Subject 4	15.54	Sputum	P. aeruginosa#	16384	Complete genome	25	Pa23-subject4-15.5y	SAMN49516755	SRR34268904	SRX29442892	GCA_052696245.1	PRJNA1280179	SRP595615
Subject 4	15.54	Sputum	P. aeruginosa	16384	Whole genome	26	Pa24-subject4-15.5y	SAMN49516757	SRR34268902	SRX29442894		PRJNA1280179	SRP595615
Subject 4	15.54	Sputum	P. aeruginosa	1	Whole genome	13	Pa25-subject4-15.5y	SAMN49516758	SRR34268901	SRX29442895		PRJNA1280179	SRP595615
Subject 4	15.86	Sputum	P. aeruginosa	16384	Whole genome	28	Pa26-subject4-15.9y	SAMN49516759	SRR34268900	SRX29442896		PRJNA1280179	SRP595615
Subject 4	16.5	Sputum	P. aeruginosa	16384	Whole genome	27	Pa27-subject4-16.5y	SAMN49516760	SRR34268899	SRX29442897		PRJNA1280179	SRP595615
Subject 4	16.5	Sputum	P. aeruginosa	16384	Whole genome	27	Pa28-subject4-16.5y	SAMN49516761	SRR34268898	SRX29442898		PRJNA1280179	SRP595615
Subject 4	16.68	Sputum	P. aeruginosa	1	Whole genome	28	Pa29-subject4-16.7y	SAMN49516762	SRR34269145	SRX29442652		PRJNA1280179	SRP595615
Subject 4	16.68	Sputum	P. aeruginosa	16384	Whole genome	29	Pa30-subject4-16.7y	SAMN49516763	SRR34269144	SRX29442653		PRJNA1280179	SRP595615
Subject 4	17.44	Sputum	P. aeruginosa	16384	Whole genome	27	Pa31-subject4-17.4y	SAMN49516764	SRR34269143	SRX29442654		PRJNA1280179	SRP595615
Subject 4	18.11	Sputum	P. aeruginosa	16384	Whole genome	29	Pa32-subject4-18.1y	SAMN49516765	SRR34269142	SRX29442655		PRJNA1280179	SRP595615
Subject 4	18.11	Sputum	P. aeruginosa	8192	Whole genome	29	Pa33-subject4-18.1y	SAMN49516766	SRR34269141	SRX29442656		PRJNA1280179	SRP595615
Subject 4	22	Sputum	P. aeruginosa	4096	Whole genome	39	Pa34-subject4-22y	SAMN49516767	SRR34269140	SRX29442657		PRJNA1280179	SRP595615
Subject 4	22	Sputum	P. aeruginosa	8192	Whole genome	43	Pa35-subject4-22y	SAMN49516768	SRR34269139	SRX29442658		PRJNA1280179	SRP595615
Subject 4	24.9	Sputum	P. aeruginosa	16384	Whole genome	35	Pa36-subject4-24.9y	SAMN49516769	SRR34269138	SRX29442659		PRJNA1280179	SRP595615
Subject 4	25.9	Sputum	P. aeruginosa	4096	Whole genome	33	Pa37-subject4-25.9y	SAMN49516770	SRR34269137	SRX29442660		PRJNA1280179	SRP595615
Subject 4	25.9	Sputum	P. aeruginosa	16384	Whole genome	30	Pa38-subject4-25.9y	SAMN49516771	SRR34269136	SRX29442661		PRJNA1280179	SRP595615
Subject 4	26.2	Sputum	P. aeruginosa	4096	Whole genome	44	Pa39-subject4-26.2y	SAMN49516772	SRR34269134	SRX29442663		PRJNA1280179	SRP595615
Subject 4	27.2	Sputum	P. aeruginosa	16384	Whole genome	43	Pa40-subject4-27.2y	SAMN49516773	SRR34269133	SRX29442664		PRJNA1280179	SRP595615
Subject 4	28.5	Sputum	P. aeruginosa	16384	Whole genome	42	Pa41-subject4-28.5y	SAMN49516774	SRR34269132	SRX29442665		PRJNA1280179	SRP595615
Subject 4	29	Sputum	P. aeruginosa	4096	Whole genome	50	Pa42-subject4-29y	SAMN49516775	SRR34269131	SRX29442666		PRJNA1280179	SRP595615
Subject 4	29	Sputum	P. aeruginosa	16384	Whole genome	52	Pa43-subject4-29y	SAMN49516776	SRR34269130	SRX29442667		PRJNA1280179	SRP595615
Subject 4	29	Sputum	P. aeruginosa	2048	Whole genome	49	Pa44-subject4-29y	SAMN49516777	SRR34269129	SRX29442668		PRJNA1280179	SRP595615
Subject 4	29	Sputum	P. aeruginosa	1	Whole genome	23	Pa45-subject4-29y	SAMN49516778	SRR34269128	SRX29442669		PRJNA1280179	SRP595615
Subject 4	29.1	Sputum	P. aeruginosa	8192	Whole genome	46	Pa46-subject4-29.1y	SAMN49516779	SRR34269127	SRX29442670		PRJNA1280179	SRP595615
Subject 4	29.2	Sputum	P. aeruginosa	16384	Whole genome	47	Pa47-subject4-29.2y	SAMN49516780	SRR34269126	SRX29442671		PRJNA1280179	SRP595615
Subject 4	29.3	Sputum	P. aeruginosa	8192	Whole genome	48	Pa48-subject4-29.3y	SAMN49516781	SRR34269125	SRX29442672		PRJNA1280179	SRP595615
Subject 4	29.4	Sputum	P. aeruginosa	16384	Whole genome	52	Pa49-subject4-29.4y	SAMN49516782	SRR34269123	SRX29442674		PRJNA1280179	SRP595615
Subject 4	29.5	Sputum	P. aeruginosa	16384	Whole genome	53	Pa50-subject4-29.5y	SAMN49516783	SRR34269122	SRX29442675		PRJNA1280179	SRP595615
Subject 4	29.6	Sputum	P. aeruginosa	16384	Whole genome	47	Pa51-subject4-29.6y	SAMN49516784	SRR34269121	SRX29442676		PRJNA1280179	SRP595615
Subject	Age at isolate collection (years)	Culture source	Bacteria	Tob MIC µg/ml	Whole/Complete genome	Number of nucleotide differences	Sample name in NCBI	BioSample	SRA Accession	Experiment	Accession of complete assembled genome	BioProject	SRA Study
Subject 5	12.9	Sputum	P. aeruginosa	1	Complete genome	0 (Reference)	Pa1-subject5-12.9y	SAMN49516785	SRR34269062	SRX29442677	GCA_052696135.1	PRJNA1280179	SRP595615
Subject 5	12.9	Sputum	P. aeruginosa	1	Whole genome	369	Pa2-subject5-12.9y	SAMN49516787	SRR34269059	SRX29442737		PRJNA1280179	SRP595615
Subject 5	12.9	Sputum	P. aeruginosa	1	Whole genome	5	Pa3-subject5-12.9y	SAMN49516788	SRR34269058	SRX29442738		PRJNA1280179	SRP595615
Subject 5	14.6256	Sputum	P. aeruginosa	2	Whole genome	17	Pa4-subject5-14.6y	SAMN49516789	SRR34269057	SRX29442739		PRJNA1280179	SRP595615
Subject 5	14.6256	Sputum	P. aeruginosa	1	Whole genome	448	Pa5-subject5-14.6y	SAMN49516790	SRR34269056	SRX29442740		PRJNA1280179	SRP595615
Subject 5	17.31	Sputum	P. aeruginosa*	1	Whole genome	25	Pa6-subject5-17.3y	SAMN49516791	SRR34269055	SRX29442741		PRJNA1280179	SRP595615
Subject 5	17.3142	Sputum	P. aeruginosa#	1024	Whole genome	606	Pa7-subject5-17.3y	SAMN49516792	SRR34269053	SRX29442743		PRJNA1280179	SRP595615
Subject 5	17.33	Sputum	P. aeruginosa	1024	Whole genome	26	Pa8-subject5-17.3y	SAMN49516793	SRR34269052	SRX29442744		PRJNA1280179	SRP595615
Subject 5	17.33	Sputum	P. aeruginosa	1024	Complete genome	603	Pa9-subject5-17.3y	SAMN49516794	SRR34269051	SRX29442745	GCA_052696125.1	PRJNA1280179	SRP595615
Subject 5	17.33	Sputum	P. aeruginosa	1	Complete genome	31	Pa10-subject5-17.3y	SAMN49516796	SRR34269049	SRX29442747	GCA_052696115.1	PRJNA1280179	SRP595615
Subject 5	17.97	Sputum	P. aeruginosa	2048	Whole genome	28	Pa11-subject5-18y	SAMN49516798	SRR34269047	SRX29442749		PRJNA1280179	SRP595615
Subject 5	17.97	Sputum	P. aeruginosa	2048	Complete genome	642	Pa12-subject5-18y	SAMN49516799	SRR34269046	SRX29442750	GCA_052696105.1	PRJNA1280179	SRP595615
Subject 5	17.97	Sputum	P. aeruginosa	1024	Whole genome	622	Pa13-subject5-18y	SAMN49516801	SRR34269044	SRX29442752		PRJNA1280179	SRP595615
Subject 5	17.97	Sputum	P. aeruginosa	0.5	Whole genome	650	Pa14-subject5-18y	SAMN49516802	SRR34269042	SRX29442754		PRJNA1280179	SRP595615
Subject 5	18.1136	Sputum	P. aeruginosa	1024	Whole genome	553	Pa15-subject5-18.1y	SAMN49516803	SRR34269041	SRX29442755		PRJNA1280179	SRP595615
Subject 5	18.1136	Sputum	P. aeruginosa	1	Whole genome	27	Pa16-subject5-18.1y	SAMN49516804	SRR34269040	SRX29442756		PRJNA1280179	SRP595615
Subject 5	18.23	Sputum	P. aeruginosa	4096	Whole genome	953	Pa17-subject5-18.2y	SAMN49516805	SRR34269039	SRX29442757		PRJNA1280179	SRP595615
Subject 5	18.23	Sputum	P. aeruginosa	4096	Complete genome	32	Pa18-subject5-18.2y	SAMN49516806	SRR34269038	SRX29442758	GCA_052695875.1	PRJNA1280179	SRP595615
Subject 5	18.32	Sputum	P. aeruginosa	2048	Whole genome	32	Pa19-subject5-18.3y	SAMN49516808	SRR34269036	SRX29442760		PRJNA1280179	SRP595615
Subject 5	18.32	Sputum	P. aeruginosa	2048	Whole genome	713	Pa20-subject5-18.3y	SAMN49516809	SRR34269035	SRX29442761		PRJNA1280179	SRP595615
Subject 5	18.32	Sputum	P. aeruginosa	1024	Whole genome	677	Pa21-subject5-18.3y	SAMN49516810	SRR34269034	SRX29442762		PRJNA1280179	SRP595615
Subject 5	18.32	Sputum	P. aeruginosa	1.5	Whole genome	28	Pa22-subject5-18.3y	SAMN49516811	SRR34269033	SRX29442763		PRJNA1280179	SRP595615
Subject 5	18.32	Sputum	P. aeruginosa	1.5	Whole genome	692	Pa23-subject5-18.3y	SAMN49516812	SRR34268973	SRX29442823		PRJNA1280179	SRP595615
Subject 5	18.9131	Sputum	P. aeruginosa	4096	Whole genome	691	Pa24-subject5-18.9y	SAMN49516813	SRR34268972	SRX29442824		PRJNA1280179	SRP595615
Subject 5	18.9131	Sputum	P. aeruginosa	4096	Whole genome	681	Pa25-subject5-18.9y	SAMN49516814	SRR34268971	SRX29442825		PRJNA1280179	SRP595615
Subject 5	18.92	Sputum	P. aeruginosa	4096	Whole genome	37	Pa26-subject5-18.9y	SAMN49516815	SRR34268970	SRX29442826		PRJNA1280179	SRP595615
Subject 5	18.92	Sputum	P. aeruginosa	2048	Whole genome	34	Pa27-subject5-18.9y	SAMN49516816	SRR34268969	SRX29442827		PRJNA1280179	SRP595615
Subject 5	18.92	Sputum	P. aeruginosa	1024	Whole genome	722	Pa28-subject5-18.9y	SAMN49516817	SRR34268968	SRX29442828		PRJNA1280179	SRP595615
Subject 5	19.5017	Sputum	P. aeruginosa	4096	Whole genome	34	Pa29-subject5-19.5y	SAMN49516818	SRR34268967	SRX29442829		PRJNA1280179	SRP595615
Subject 5	19.5017	Sputum	P. aeruginosa	0.5	Whole genome	715	Pa30-subject5-19.5y	SAMN49516819	SRR34268966	SRX29442830		PRJNA1280179	SRP595615
Subject 5	19.8	Sputum	P. aeruginosa	2048	Whole genome	39	Pa31-subject5-19.8y	SAMN49516820	SRR34268965	SRX29442831		PRJNA1280179	SRP595615
Subject 5	19.8	Sputum	P. aeruginosa	1	Whole genome	705	Pa32-subject5-19.8y	SAMN49516821	SRR34268964	SRX29442832		PRJNA1280179	SRP595615
Subject 5	19.87	Sputum	P. aeruginosa	1024	Whole genome	36	Pa33-subject5-19.9y	SAMN49516822	SRR34268962	SRX29442834		PRJNA1280179	SRP595615
Subject 5	19.95	Sputum	P. aeruginosa	1024	Whole genome	37	Pa34-subject5-20y	SAMN49516823	SRR34268961	SRX29442835		PRJNA1280179	SRP595615
Subject 5	19.95	Sputum	P. aeruginosa	0.5	Whole genome	716	Pa35-subject5-20y	SAMN49516824	SRR34268960	SRX29442836		PRJNA1280179	SRP595615
Subject 5	20.5311	Sputum	P. aeruginosa	1024	Whole genome	35	Pa36-subject5-20.5y	SAMN49516825	SRR34268959	SRX29442837		PRJNA1280179	SRP595615
Subject 5	20.5311	Sputum	P. aeruginosa	1	Whole genome	752	Pa37-subject5-20.5y	SAMN49516826	SRR34268958	SRX29442838		PRJNA1280179	SRP595615
Subject 5	20.72	Sputum	P. aeruginosa	4096	Whole genome	787	Pa38-subject5-20.7y	SAMN49516827	SRR34268957	SRX29442839		PRJNA1280179	SRP595615
Subject 5	20.72	Sputum	P. aeruginosa	2048	Whole genome	39	Pa41-subject5-20.7y	SAMN49516828	SRR34268956	SRX29442840		PRJNA1280179	SRP595615
Subject 5	20.72	Sputum	P. aeruginosa	2048	Whole genome	39	Pa39-subject5-20.7y	SAMN49516829	SRR34268955	SRX29442841		PRJNA1280179	SRP595615
Subject 5	20.72	Sputum	P. aeruginosa	1024	Whole genome	799	Pa40-subject5-20.7y	SAMN49516830	SRR34268954	SRX29442842		PRJNA1280179	SRP595615
Subject 5	21.6	Sputum	P. aeruginosa	4096	Whole genome	38	Pa42-subject5-21.6y	SAMN49516831	SRR34268953	SRX29442843		PRJNA1280179	SRP595615
Subject 5	22	Sputum	P. aeruginosa	2048	Whole genome	40	Pa43-subject5-22y	SAMN49516832	SRR34268951	SRX29442845		PRJNA1280179	SRP595615
Subject 5	22	Sputum	P. aeruginosa	1024	Whole genome	44	Pa44-subject5-22y	SAMN49516833	SRR34268950	SRX29442846		PRJNA1280179	SRP595615
Subject 5	22	Sputum	P. aeruginosa	2	Whole genome	36	Pa45-subject5-22y	SAMN49516834	SRR34268949	SRX29442847		PRJNA1280179	SRP595615
Subject 5	22	Sputum	P. aeruginosa	2	Whole genome	41	Pa46-subject5-22y	SAMN49516835	SRR34268948	SRX29442848		PRJNA1280179	SRP595615
Subject 5	22	Sputum	P. aeruginosa	2	Whole genome	846	Pa47-subject5-22y	SAMN49516836	SRR34268947	SRX29442849		PRJNA1280179	SRP595615
Subject 5	22.73	Sputum	P. aeruginosa	2048	Whole genome	45	Pa48-subject5-22.7y	SAMN49516837	SRR34268897	SRX29442899		PRJNA1280179	SRP595615
Subject 5	22.73	Sputum	P. aeruginosa	2048	Whole genome	42	Pa49-subject5-22.7y	SAMN49516838	SRR34268896	SRX29442900		PRJNA1280179	SRP595615
Subject 5	22.73	Sputum	P. aeruginosa	1024	Whole genome	39	Pa50-subject5-22.7y	SAMN49516839	SRR34268895	SRX29442901		PRJNA1280179	SRP595615
Subject 5	22.73	Sputum	P. aeruginosa	1024	Whole genome	38	Pa51-subject5-22.7y	SAMN49516840	SRR34268894	SRX29442902		PRJNA1280179	SRP595615
Subject 5	22.73	Sputum	P. aeruginosa	1024	Whole genome	40	Pa52-subject5-22.7y	SAMN49516841	SRR34268893	SRX29442903		PRJNA1280179	SRP595615
Subject 5	22.73	Sputum	P. aeruginosa	1024	Whole genome	38	Pa53-subject5-22.7y	SAMN49516842	SRR34268891	SRX29442905		PRJNA1280179	SRP595615
Subject 5	22.93	Sputum	P. aeruginosa	4096	Whole genome	156	Pa54-subject5-22.9y	SAMN49516843	SRR34268890	SRX29442906		PRJNA1280179	SRP595615
Subject 5	23.91	Sputum	P. aeruginosa	2048	Whole genome	883	Pa55-subject5-23.9y	SAMN49516844	SRR34268889	SRX29442907		PRJNA1280179	SRP595615
Subject 5	23.91	Sputum	P. aeruginosa	2048	Whole genome	41	Pa56-subject5-23.9y	SAMN49516845	SRR34268888	SRX29442908		PRJNA1280179	SRP595615
Subject 5	23.91	Sputum	P. aeruginosa	2048	Whole genome	44	Pa57-subject5-23.9y	SAMN49516846	SRR34268887	SRX29442909		PRJNA1280179	SRP595615
Subject 5	24.05	Sputum	P. aeruginosa	1024	Whole genome	42	Pa58-subject5-24.1y	SAMN49516847	SRR34268886	SRX29442910		PRJNA1280179	SRP595615
Subject 5	24.05	Sputum	P. aeruginosa	1024	Whole genome	40	Pa59-subject5-24.1y	SAMN49516848	SRR34268885	SRX29442911		PRJNA1280179	SRP595615
Subject 5	24.05	Sputum	P. aeruginosa	512	Whole genome	40	Pa60-subject5-24.1y	SAMN49516849	SRR34268884	SRX29442912		PRJNA1280179	SRP595615
Subject 5	24.05	Sputum	P. aeruginosa	2	Whole genome	989	Pa61-subject5-24.1y	SAMN49516850	SRR34268883	SRX29442913		PRJNA1280179	SRP595615
Subject 5	24.16	Sputum	P. aeruginosa	4096	Whole genome	41	Pa62-subject5-24.2y	SAMN49516851	SRR34268882	SRX29442914		PRJNA1280179	SRP595615
Subject 5	24.16	Sputum	P. aeruginosa	4096	Whole genome	183	Pa63-subject5-24.2y	SAMN49516852	SRR34268880	SRX29442916		PRJNA1280179	SRP595615
Subject 5	24.16	Sputum	P. aeruginosa	2048	Whole genome	180	Pa64-subject5-24.2y	SAMN49516853	SRR34268879	SRX29442917		PRJNA1280179	SRP595615
Subject 5	24.2	Sputum	P. aeruginosa	4096	Whole genome	183	Pa65-subject5-24.2y	SAMN49516854	SRR34268878	SRX29442918		PRJNA1280179	SRP595615
Subject 5	24.2	Sputum	P. aeruginosa	4096	Whole genome	41	Pa66-subject5-24.2y	SAMN49516855	SRR34268877	SRX29442919		PRJNA1280179	SRP595615
Subject 5	24.2	Sputum	P. aeruginosa	1	Whole genome	951	Pa67-subject5-24.2y	SAMN49516856	SRR34268876	SRX29442920		PRJNA1280179	SRP595615
Subject	Age at isolate collection (years)	Culture source	Bacteria	Tob MIC µg/ml	Whole/Complete genome	Number of nucleotide differences	Sample name in NCBI	BioSample	SRA Accession	Experiment	Accession of complete assembled genome	BioProject	SRA Study
Subject 6	31.62	Sputum	P. aeruginosa	8	Complete genome	0 (Reference)	Pa1-subject6-31.6y	SAMN49516857	SRR34268875	SRX29442921	GCA_052695845.1	PRJNA1280179	SRP595615
Subject 6	32	Sputum	P. aeruginosa	24	Whole genome	491	Pa2-subject6-32y	SAMN49516859	SRR34268873	SRX29442923		PRJNA1280179	SRP595615
Subject 6	32.2	Sputum	P. aeruginosa*	32	Whole genome	86	Pa3-subject6-32.2y	SAMN49516860	SRR34268872	SRX29442924		PRJNA1280179	SRP595615
Subject 6	32.8	Sputum	P. aeruginosa#	8192	Whole genome	2020	Pa4-subject6-32.8y	SAMN49516861	SRR34268871	SRX29442925		PRJNA1280179	SRP595615
Subject 6	33	Sputum	P. aeruginosa	32	Whole genome	1031	Pa5-subject6-33y	SAMN49516862	SRR34269119	SRX29442679		PRJNA1280179	SRP595615
Subject 6	33.1	Sputum	P. aeruginosa	8192	Whole genome	1807	Pa6-subject6-33.1y	SAMN49516863	SRR34269118	SRX29442680		PRJNA1280179	SRP595615
Subject 6	33.25	Sputum	P. aeruginosa	4096	Whole genome	1834	Pa7-subject6-33.3y	SAMN49516864	SRR34269117	SRX29442681		PRJNA1280179	SRP595615
Subject 6	33.5	Sputum	P. aeruginosa	8192	Whole genome	1839	Pa8-subject6-33.5y	SAMN49516865	SRR34269116	SRX29442682		PRJNA1280179	SRP595615
Subject 6	34.4	Sputum	P. aeruginosa	8192	Whole genome	1990	Pa9-subject6-34.4y	SAMN49516866	SRR34269115	SRX29442683		PRJNA1280179	SRP595615
Subject 6	34.6	Sputum	P. aeruginosa	8192	Complete genome	1564	Pa10-subject6-34.6y	SAMN49516867	SRR34269114	SRX29442684	GCA_052695825.1	PRJNA1280179	SRP595615
Subject	Age at isolate collection (±2.5years)	Culture source	Bacteria	Tob MIC µg/ml	Whole/Complete genome	Number of nucleotide differences	Sample name in NCBI Run	BioSample	SRA Accession	Experiment	Accession of complete assembled genome	BioProject	SRA Study
Subject 7	59.5	Sputum	P. aeruginosa	0.5	Complete genome	0	Pa1-subject7-59.5y	SAMN49516869	SRR34269112	SRX29442686	GCA_052695835.1	PRJNA1280179	SRP595615
Subject 7	59.9	Sputum	P. aeruginosa	2	Whole genome	7	SRR26898360	SAMN38342320	SRR26898360	SRX22592678		PRJNA475751	SRP150360
Subject 7	60	Sputum	P. aeruginosa	2	Whole genome	10	SRR26897713	SAMN38342381	SRR26897713	SRX22592084		PRJNA475751	SRP150360
Subject 7	61.1	Sputum	P. aeruginosa	2	Whole genome	3	SRR26920678	SAMN38371014	SRR26920678	SRX22614296		PRJNA475751	SRP150360
Subject 7	61.1	Sputum	P. aeruginosa*	0.5	Whole genome	7	SRR26920677	SAMN38371015	SRR26920677	SRX22614297		PRJNA475751	SRP150360
Subject 7	61.1	Sputum	P. aeruginosa#	8192	Complete genome	2	SRR26897762	SAMN38342971	SRR26897762	SRX22592035	GCA_052695815.1	PRJNA475751	SRP150360
Subject 7	61.2	Sputum	P. aeruginosa	8192	Whole genome	7	SRR26898011	SAMN38343035	SRR26898011	SRX22592458		PRJNA475751	SRP150360
Subject	Age at isolate collection (years)	Culture source	Bacteria	Tob MIC µg/ml	Whole/Complete genome	Number of nucleotide differences	Sample name in NCBI	BioSample	SRA Accession	Experiment	Accession of complete assembled genome	BioProject	SRA Study
Subject 8	35.2	Sputum	Achromobacter sp.	4	Complete genome	0 (Reference)	Ac1-subject8-35.2y	SAMN49516872	SRR34269108	SRX29442690	GCA_052695805.1	PRJNA1280179	SRP595615
Subject 8	35.4	Sputum	Achromobacter sp.	2	Whole genome	1	Ac2-subject8-35.4y	SAMN49516874	SRR34269106	SRX29442692		PRJNA1280179	SRP595615
Subject 8	36	Sputum	Achromobacter sp. *	4	Whole genome	1	Ac3-subject8-36y	SAMN49516875	SRR34269105	SRX29442693		PRJNA1280179	SRP595615
Subject 8	36	Sputum	Achromobacter sp. #	4096	Complete genome	1	Ac4-subject8-36y	SAMN49516876	SRR34269104	SRX29442694	GCA_052695795.1	PRJNA1280179	SRP595615
Subject 8	36	Sputum	Achromobacter sp.	4096	Whole genome	2	Ac5-subject8-36y	SAMN49516878	SRR34269102	SRX29442696		PRJNA1280179	SRP595615
Subject 8	36.1	Sputum	Achromobacter sp.	4096	Whole genome	1	Ac6-subject8-36.1y	SAMN49516879	SRR34269101	SRX29442697		PRJNA1280179	SRP595615
Subject 8	36.6	Sputum	Achromobacter sp.	4096	Whole genome	1	Ac7-subject8-36.6y	SAMN49516880	SRR34269100	SRX29442698		PRJNA1280179	SRP595615
Subject 8	36.6	Sputum	Achromobacter sp.	8192	Whole genome	1	Ac8-subject8-36.6y	SAMN49516881	SRR34269099	SRX29442699		PRJNA1280179	SRP595615
Subject 8	36	Sputum	Pseudomonas putida	4096	Complete genome		Pt1-subject8-36y	SAMN49516882	SRR34269097	SRX29442701	GCA_052695785.1	PRJNA1280179	SRP595615
Subject 8	36.6	Sputum	Pseudomonas putida	4096	Whole genome		Pt2-subject8-36.6y	SAMN49516884	SRR34269095	SRX29442703		PRJNA1280179	SRP595615
Subject	Age at isolate collection (years)	Culture source	Bacteria	Tob MIC µg/ml	Whole/Complete genome	Number of nucleotide differences	Sample name in NCBI	BioSample	SRA Accession	Experiment	Accession of complete assembled genome	BioProject	SRA Study
Subject 9	31.7	Sputum	P. aeruginosa	0.5	Complete genome	0 (Reference)	Pa1-subject9-31.7y	SAMN49516885	SRR34269094	SRX29442704	GCA_052695775.1	PRJNA1280179	SRP595615
Subject 9	31.7	Sputum	P. aeruginosa	1024	Whole genome	29214	Pa2-subject9-31.7y	SAMN49516887	SRR34269091	SRX29442706		PRJNA1280179	SRP595615
Subject 9	32.3	Sputum	P. aeruginosa	1024	Whole genome	29048	Pa3-subject9-32.3y	SAMN49516888	SRR34269032	SRX29442764		PRJNA1280179	SRP595615
Subject 9	32.3	Sputum	P. aeruginosa	1024	Whole genome	29139	Pa4-subject9-32.3y	SAMN49516889	SRR34269031	SRX29442765		PRJNA1280179	SRP595615
Subject 9	32.47	Sputum	P. aeruginosa	1024	Whole genome	29296	Pa5-subject9-32.5y	SAMN49516890	SRR34269030	SRX29442766		PRJNA1280179	SRP595615
Subject 9	32.47	Sputum	P. aeruginosa	2048	Whole genome	29278	Pa6-subject9-32.5y	SAMN49516891	SRR34269029	SRX29442767		PRJNA1280179	SRP595615
Subject 9	32.6	Sputum	P. aeruginosa	1	Whole genome	12	Pa7-subject9-32.6y	SAMN49516892	SRR34269027	SRX29442769		PRJNA1280179	SRP595615
Subject 9	32.6	Sputum	P. aeruginosa	1	Whole genome	7	Pa8-subject9-32.6y	SAMN49516893	SRR34269026	SRX29442770		PRJNA1280179	SRP595615
Subject 9	32.6	Sputum	P. aeruginosa	2	Whole genome	11	Pa9-subject9-32.6y	SAMN49516894	SRR34269025	SRX29442771		PRJNA1280179	SRP595615
Subject 9	32.7	Sputum	P. aeruginosa	1024	Whole genome	29181	Pa10-subject9-32.7y	SAMN49516895	SRR34269024	SRX29442772		PRJNA1280179	SRP595615
Subject 9	34	Sputum	P. aeruginosa	1024	Whole genome	29174	Pa11-subject9-34y	SAMN49516896	SRR34269023	SRX29442773		PRJNA1280179	SRP595615
Subject 9	34	Sputum	P. aeruginosa	1024	Whole genome	27797	Pa12-subject9-34y	SAMN49516897	SRR34269022	SRX29442774		PRJNA1280179	SRP595615
Subject 9	34.5	Sputum	P. aeruginosa	4096	Whole genome	27534	Pa13-subject9-34.5y	SAMN49516898	SRR34269021	SRX29442775		PRJNA1280179	SRP595615
Subject 9	34.5	Sputum	P. aeruginosa	2048	Whole genome	28266	Pa14-subject9-34.5y	SAMN49516899	SRR34269020	SRX29442776		PRJNA1280179	SRP595615
Subject 9	34.8	Sputum	P. aeruginosa	8192	Whole genome	28163	Pa15-subject9-34.8y	SAMN49516900	SRR34269019	SRX29442777		PRJNA1280179	SRP595615
Subject 9	34.8	Sputum	P. aeruginosa	2048	Whole genome	29096	Pa16-subject9-34.8y	SAMN49516901	SRR34269018	SRX29442778		PRJNA1280179	SRP595615
Subject 9	34.8	Sputum	P. aeruginosa	2048	Whole genome	29164	Pa17-subject9-34.8y	SAMN49516902	SRR34269016	SRX29442780		PRJNA1280179	SRP595615
Subject 9	35	Sputum	P. aeruginosa	8192	Whole genome	28124	Pa18-subject9-35y	SAMN49516903	SRR34269015	SRX29442781		PRJNA1280179	SRP595615
Subject 9	35	Sputum	P. aeruginosa	2048	Whole genome	29049	Pa19-subject9-35y	SAMN49516904	SRR34269014	SRX29442782		PRJNA1280179	SRP595615
Subject 9	35.2	Sputum	P. aeruginosa	2048	Whole genome	28737	Pa20-subject9-35.2y	SAMN49516905	SRR34269013	SRX29442783		PRJNA1280179	SRP595615
Subject 9	35.8	Sputum	P. aeruginosa	4096	Complete genome	27032	Pa21-subject9-35.8y	SAMN49516906	SRR34269012	SRX29442784	GCA_052695765.1	PRJNA1280179	SRP595615
Subject 9	37.1	Sputum	P. aeruginosa	2048	Whole genome	28619	Pa22-subject9-37.1y	SAMN49516908	SRR34269010	SRX29442786		PRJNA1280179	SRP595615
Subject 9	37.4	Sputum	P. aeruginosa	4096	Whole genome	27084	Pa23-subject9-37.4y	SAMN49516909	SRR34271390	SRX29445177		PRJNA1280179	SRP595615
Subject 9	38.3	Sputum	P. aeruginosa	4096	Whole genome	28040	Pa24-subject9-38.3y	SAMN49516910	SRR34269009	SRX29442787		PRJNA1280179	SRP595615
Subject	Age at isolate collection (years)	Culture source	Bacteria	Tob MIC µg/ml	Whole/Complete genome	Number of nucleotide differences	Sample name in NCBI	BioSample	SRA Accession	Experiment	Accession of complete assembled genome	BioProject	SRA Study
Subject 10	34.6	Sputum	P. aeruginosa	1	Complete genome	0 (Reference)	Pa1-subject10-34.6y	SAMN49516911	SRR34269008	SRX29442788	GCA_052695755.1	PRJNA1280179	SRP595615
Subject 10	34.6	Sputum	P. aeruginosa	1	Whole genome	81	Pa2-subject10-34.6y	SAMN49516913	SRR34269005	SRX29442791		PRJNA1280179	SRP595615
Subject 10	34.8	Sputum	P. aeruginosa	2	Whole genome	34	Pa3-subject10-34.8y	SAMN49516914	SRR34268946	SRX29442850		PRJNA1280179	SRP595615
Subject 10	34.8	Sputum	P. aeruginosa	1	Whole genome	50	Pa4-subject10-34.8y	SAMN49516915	SRR34268945	SRX29442851		PRJNA1280179	SRP595615
Subject 10	34.9	Sputum	P. aeruginosa	1	Whole genome	70	Pa5-subject10-34.9y	SAMN49516916	SRR34268944	SRX29442852		PRJNA1280179	SRP595615
Subject 10	34.9	Sputum	P. aeruginosa	1	Whole genome	70	Pa6-subject10-34.9y	SAMN49516917	SRR34268943	SRX29442853		PRJNA1280179	SRP595615
Subject 10	34.9	Sputum	P. aeruginosa	4096	Complete genome	27327	Pa7-subject10-34.9y	SAMN49516918	SRR34268942	SRX29442854	GCA_052695745.1	PRJNA1280179	SRP595615
Subject 10	34.9	Sputum	P. aeruginosa	4096	Whole genome	27248	Pa8-subject10-34.9y	SAMN49516920	SRR34268940	SRX29442856		PRJNA1280179	SRP595615
Subject 10	35.4	Sputum	P. aeruginosa	0.5	Whole genome	71	Pa9-subject10-35.4y	SAMN49516921	SRR34268939	SRX29442857		PRJNA1280179	SRP595615
Subject 10	35.4	Sputum	P. aeruginosa	0.5	Whole genome	70	Pa10-subject10-35.4y	SAMN49516922	SRR34268937	SRX29442859		PRJNA1280179	SRP595615
Subject 10	35.4	Sputum	P. aeruginosa	4096	Whole genome	27192	Pa11-subject10-35.4y	SAMN49516923	SRR34268936	SRX29442860		PRJNA1280179	SRP595615
Subject 10	35.4	Sputum	P. aeruginosa	4096	Whole genome	27162	Pa12-subject10-35.4y	SAMN49516924	SRR34268935	SRX29442861		PRJNA1280179	SRP595615
Subject 10	35.4	Sputum	P. aeruginosa	4096	Whole genome	27147	Pa13-subject10-35.4y	SAMN49516925	SRR34268934	SRX29442862		PRJNA1280179	SRP595615
Subject	Age at isolate collection (years)	Culture source	Bacteria	Tob MIC µg/ml	Whole/Complete genome	Number of nucleotide differences	Sample name in NCBI	BioSample	SRA Accession	Experiment	Accession of complete assembled genome	BioProject	SRA Study
Subject 11	13.5	Sputum	P. aeruginosa	0.125	Complete genome	0 (Reference)	Pa1-l-subject11-13.5y	SAMN49516926	SRR34268933	SRX29442863	GCA_052695735.1	PRJNA1280179	SRP595615
Subject 11	15.16	Sputum	P. aeruginosa	2	Whole genome	14	Pa2-subject11-15.2y	SAMN49516927	SRR34268932	SRX29442864		PRJNA1280179	SRP595615
Subject 11	15.16	Sputum	P. aeruginosa	0.75	Whole genome	9	Pa3-subject11-15.2y	SAMN49516928	SRR34268931	SRX29442865		PRJNA1280179	SRP595615
Subject 11	19.23	Sputum	P. aeruginosa	2	Whole genome	72	Pa4-subject11-19.2y	SAMN49516929	SRR34268930	SRX29442866		PRJNA1280179	SRP595615
Subject 11	19.23	Sputum	P. aeruginosa	1024	Whole genome	12332	Pa5-subject11-19.2y	SAMN49516930	SRR34268929	SRX29442867		PRJNA1280179	SRP595615
Subject 11	19.23	Sputum	P. aeruginosa	1024	Complete genome	12257	Pa6-subject11-19.2y	SAMN49516931	SRR34268928	SRX29442868	GCA_052695725.1	PRJNA1280179	SRP595615
Subject 11	20.75	Sputum	P. aeruginosa	512	Complete genome	12295	Pa7-subject11-20.8y	SAMN49516933	SRR34268925	SRX29442871	GCA_052695715.1	PRJNA1280179	SRP595615
Subject 11	20.75	Sputum	P. aeruginosa	512	Whole genome	12160	Pa8-subject11-20.8y	SAMN49516935	SRR34268923	SRX29442873		PRJNA1280179	SRP595615
Subject 11	20.75	Sputum	P. aeruginosa	1024	Whole genome	11909	Pa9-subject11-20.8y	SAMN49516936	SRR34268922	SRX29442874		PRJNA1280179	SRP595615
Subject 11	20.75	Sputum	P. aeruginosa	512	Whole genome	12499	Pa10-subject11-20.8y	SAMN49516937	SRR34268921	SRX29442875		PRJNA1280179	SRP595615
Subject 11	20.94	Sputum	P. aeruginosa	512	Complete genome	12172	Pa11-subject11-20.9y	SAMN49516938	SRR34268920	SRX29442876	GCA_052695705.1	PRJNA1280179	SRP595615
Subject 11	20.94	Sputum	P. aeruginosa	1024	Whole genome	12405	Pa12-subject11-20.9y	SAMN49516940	SRR34268869	SRX29442927		PRJNA1280179	SRP595615
Subject	Age at isolate collection (years)	Culture source	Bacteria	Tob MIC µg/ml	Whole/Complete genome	Number of nucleotide differences	Sample name in NCBI	BioSample	SRA Accession	Experiment	Accession of complete assembled genome	BioProject	SRA Study
Subject 12	13.39	Sputum	P. aeruginosa	2048	Complete genome	1 (Reference)	Pa1-subject12-13.4y	SAMN49516941	SRR34268868	SRX29442928	GCA_052695695.1	PRJNA1280179	SRP595615
Subject 12	13.39	Sputum	P. aeruginosa	512	Whole genome	9	Pa2-subject12-13.4y	SAMN49516943	SRR34268865	SRX29442931		PRJNA1280179	SRP595615
Subject 12	13.39	Sputum	P. aeruginosa	1024	Whole genome	12	Pa3-subject12-13.4y	SAMN49516944	SRR34268864	SRX29442932		PRJNA1280179	SRP595615
Subject 12	13.53	Sputum	P. aeruginosa	4096	Whole genome	17	Pa4-subject12-13.5y	SAMN49516945	SRR34268863	SRX29442933		PRJNA1280179	SRP595615
Subject 12	13.53	Sputum	P. aeruginosa	512	Whole genome	17	Pa5-subject12-13.5y	SAMN49516946	SRR34268862	SRX29442934		PRJNA1280179	SRP595615
Subject 12	13.64	Sputum	P. aeruginosa	1024	Whole genome	14	Pa6-subject12-13.6y	SAMN49516947	SRR34268861	SRX29442935		PRJNA1280179	SRP595615
Subject 12	13.64	Sputum	P. aeruginosa	2048	Whole genome	16	Pa7-subject12-13.6y	SAMN49516948	SRR34268860	SRX29442936		PRJNA1280179	SRP595615
Subject 12	13.64	Sputum	P. aeruginosa	2048	Whole genome	16	Pa8-subject12-13.6y	SAMN49516949	SRR34268859	SRX29442937		PRJNA1280179	SRP595615
Subject	Age at isolate collection (years)	Culture source	Bacteria	Tob MIC µg/ml	Whole/Complete genome	Number of nucleotide differences	Sample name in NCBI	BioSample	SRA Accession	Experiment	Accession of complete assembled genome	BioProject	SRA Study
Subject 13	22.58	Sputum	P. aeruginosa	8192	Complete genome	0 (Reference)	Pa1-subject13-22.6y	SAMN49516950	SRR34268858	SRX29442938	GCA_052695685.1	PRJNA1280179	SRP595615
Subject 13	22.9	Sputum	P. aeruginosa	4096	Whole genome	158	Pa2-subject13-22.9y	SAMN49516952	SRR34268855	SRX29442941		PRJNA1280179	SRP595615
Subject 13	22.9	Sputum	P. aeruginosa	8192	Whole genome	265	Pa3-subject13-22.9y	SAMN49516953	SRR34268854	SRX29442942		PRJNA1280179	SRP595615
Subject 13	23	Sputum	P. aeruginosa	4096	Whole genome	293	Pa4-subject13-23y	SAMN49516954	SRR34268853	SRX29442943		PRJNA1280179	SRP595615
Subject 13	24	Sputum	P. aeruginosa	4096	Whole genome	397	Pa5-subject13-24y	SAMN49516955	SRR34268852	SRX29442944		PRJNA1280179	SRP595615
Subject 13	30.5	Sputum	P. aeruginosa	1024	Whole genome	504	Pa6-subject13-30.5y	SAMN49516956	SRR34268851	SRX29442945		PRJNA1280179	SRP595615
Subject 13	31.1	Sputum	P. aeruginosa	2048	Whole genome	1614	Pa7-subject13-31.1y	SAMN49516957	SRR34268850	SRX29442946		PRJNA1280179	SRP595615
Subject 13	31.3	Sputum	P. aeruginosa	1024	Whole genome	1578	Pa8-subject13-31.3y	SAMN49516958	SRR34268849	SRX29442640		PRJNA1280179	SRP595615
Subject	Age at isolate collection (years)	Culture source	Bacteria	Tob MIC µg/ml	Whole/Complete genome	Number of nucleotide differences	Sample name in NCBI	BioSample	SRA Accession	Experiment	Accession of complete assembled genome	BioProject	SRA Study
Subject 14	23	Sputum	P. aeruginosa	4096	Complete genome	0 (Reference)	Pa1-subject14-23y	SAMN49516959	SRR34268848	SRX29442641	GCA_052695675.1	PRJNA1280179	SRP595615
Subject 14	29.4	Sputum	P. aeruginosa	8192	Whole genome	3	Pa2-subject14-29.4y	SAMN49516961	SRR34268846	SRX29442643		PRJNA1280179	SRP595615
Subject 14	30.3	Sputum	P. aeruginosa	8192	Whole genome	542	Pa3-subject14-30.3y	SAMN49516962	SRR34268843	SRX29442646		PRJNA1280179	SRP595615
Subject 14	32.3	Sputum	P. aeruginosa	8192	Whole genome	658	Pa4-subject14-32.3y	SAMN49516963	SRR34268842	SRX29442647		PRJNA1280179	SRP595615
Subject	Age at isolate collection (±2.5years)	Culture source	Bacteria	Tob MIC µg/ml	Whole/Complete genome	Number of nucleotide differences	Sample name in NCBI or Run	BioSample	SRA Accession	Experiment	Accession of complete assembled genome	BioProject	SRA Study
Subject 15	37	Sputum	P. aeruginosa	8192	Complete genome	0 (Reference)	Pa1-l-subject15-37y	SAMN49516964	SRR34269092	SRX29442648	GCA_052695665.1	PRJNA1280179	SRP595615
Subject 15	37.6	Sputum	P. aeruginosa	8192	Whole genome	1	SRR31658588
Subject	Year of isolate collection	Culture source	Bacteria	Tob MIC µg/ml	Whole/Complete genome	Number of nucleotide differences	Sample name in NCBI	BioSample	SRA Accession	Experiment	Accession of complete assembled genome	BioProject	SRA Study
Subject 16	2016	Sputum	P. aeruginosa	16384	Complete genome	0 (Reference)	Pa1-subject16	SAMN49516965	SRR34269090	SRX29442707	GCA_052695655.1	PRJNA1280179	SRP595615
Subject 16	2016	Sputum	P. aeruginosa	8192	Whole genome	2113	Pa2-subject16	SAMN49516967	SRR34269088	SRX29442709		PRJNA1280179	SRP595615
Subject	Year of isolate collection	Culture source	Bacteria	Tob MIC µg/ml	Whole/Complete genome	Number of nucleotide differences	Sample name in NCBI	BioSample	SRA Accession	Experiment	Accession of complete assembled genome	BioProject	SRA Study
Subject 17	2016	Sputum	P. aeruginosa	2048	Complete genome		Pa-subject17	SAMN49516968	SRR34269087	SRX29442710	GCA_052695645.1	PRJNA1280179	SRP595615

## Sheet:  Table 3
Supplementary Table 3. Chromosomal content comparison between Tob-sensitive and eTobR isolate pairs.
Subject	Accession of complete chromosome	Complete chromosome size (bp)		DNA content change in eTobR compared to sensitive-Tob
		Sensitve Pa/Ac (reference)	eTobR Pa/Ac	Deletion	Insertion
Subject 1	CP199873.1 vs CP199860.1	6812784	6814106	None	None (duplication of 1.3 kb transposase at coordinate 2,038,808)
Subject 2	CP199843.1 vs CP199841.1	7014646	6987860	15 kb at coordinate 4,894,819	None
				15 kb at coordinate 2,167,919
				15 kb at coordinate 3,962,347
				29 kb at coordinate 3,494,662
				1.1 kb at coordinate 4,469,285
Subject 3	CP199834.1 vs CP199830.1	6599470	6588888	5.6 kb at coordinate 3,117,024	1.4 kb at coordinate 62,067 (transposase)
				4 kb at coordinate 5,323,238
Subject 4	CP199829.1 vs CP199827.1	6387657	6271205	39 kb at coordinate 2,319,485	1.2 kb at coordinate 2,403,173 (transposase)
				49 kb at coordinate 2,662,266
				1 kb at coordinate 3,433,892
				29 kb at coordinate 4,697,025
Subject 5	CP199826.1 vs CP199819.1	6288177	6,237,613 (non-hypermutator)	50 kb at coordinate 2,551,294	None
	CP199826.1 vs CP199824.1		6,292,057 (hypermutator)	18 kb at coordinate 2,876,400	8.5 kb at coordinate 3,090,664
				1 kb at coordinate 4,845,254
Subject 6	CP199818.1 vs CP199816.1	6528949	6563534	None	None (duplication of 25 kb at coordinate 3,133,099)
Subject 7	CP199815.1 vs CP199813.1	6452011	6371610	80 kb at coordinate1,589,274	None
Subject 8	CP199812.1 vs CP199810.1	6399255	6399276	None	None

## Sheet: Table 4
Supplementary Table 4. Nucleotide substitution rates for isolates from subjects 1-8.
Subject	Isolate collection duration (years)	Regression slope (Substitutions/year)	95% Confidence Intervals (Substitutions/year)	R2	P value	Genome size bp	Estimated nucleotide substitutions per site per year
1	3.5	5.9	3.2 to 8.5	0.8	0.0012	6812784	8.66e-07
2	7.5	5	3.1 to 6.8	0.61	<0.0001	7014646	7.13e-07
3	4.7	165	46 to 284	0.46	0.0111	6599470	2.5e-05
4	23.8	1.3	1.1 to 1.5	0.77	<0.0001	6387657	2.04e-07
5 sublineage-1	11.3	2.6	2.1 to 3.0	0.81	<0.0001	6288177	4.13e-07
5 sublineage-2	11.3	50	38 to 61	0.78	<0.0001	6288177	7.95e-06
6	3	531	-12 to 1074	0.43	0.05	6528949	8.13e-05
7	1.7	0.27	-5.3 to 5.9	0.003	0.9	6452011	4.18e-08
8	1.4	0.46	-0.51 to 1.4	0.19	0.29	6399255	7.19e-08
In subject 3, the second isolate was omitted from the analysis as it was an outlier.
In subject 5, four isolates were omitted from the analysis as they were outliers.
In subjects 7 and 8, significant substitution rate estimates were not obtained due to the limited number of isolates and short duration of sample collection.

## Sheet:  Table 5
Supplementary Table 5. Mutations in genes implicated in Tob resistance in consecutive sensitive and eTobR isolate pairs.
Subject 1					Subject 2					Subject 3					Subject 4					Subject 5					Subject 6					Subject 7
		Sensitive	eTobR				Sensitive	eTobR				Sensitive	eTobR				Sensitive	eTobR				Sensitive	eTobR				Sensitive	eTobR				Sensitive	eTobR
	Accession #	SRA Accession				Accession #	SRA Accession				Accession #	SRA Accession				Accession #	SRA Accession				Accession #	SRA Accession				Accession #	SRA Accession				Accession #	SRA Accession
	NC_002516	SRR34269076	SRR34269065			NC_002516	SRR34269085	SRR34269083			NC_002516	SRR34268998	SRR34268996			NC_002516	SRR34268901	SRR34268902			NC_002516	SRR34269049	SRR34269052			NC_002516	SRR34268875	SRR34268871			NC_002516	SRR26920677	SRR26897762
PAO1 gene	codon_change	Pa 18.4yE	Pa 19.4L		PAO1 gene	codon_change	Pa 2.7yE	Pa 2.7yL		PAO1 gene	codon_change	Pa 64yE	Pa 64yL		PAO1 gene	codon_change	S-Pa15.5yE	eR-Pa 15.5yL		PAO1 gene	codon_change	Pa 17.3yE	Pa 17.3yL		PAO1 gene	codon_change	Pa 31.6yE	Pa 32.8yL		PAO1 gene	codon_change	Pa 61.1yE	Pa 61.1yL
mexZ	2213152C>A		*		PA1023	1109574A>C		*		parS	1951271A>G	*					None			mexY	2209082G>A		*		cyoB	1429730A>G	*			aceA	2978358G>A		*
					PA1023	1109574A>C		*		PA3789	4247427A>G		*							pelA	3432573T>C		*		PA1767	1912024A>G		*		pilQ	5675872C>T	*
					PA2632	2975732A>G	*			PA3789	4247427A>G		*							nalC	4166729G>A		*		PA1767	1912024A>G		*		pilQ	5675969C>T		*
					PA2632	2975732A>G	*			fusA1	4769214T>C	*								PA3789	4246324C>T		*		mexY	2208579C>T	*			pilQ	5675970A>G		*
					PA2633	2977085G>A	*			fusA1	4769495G>A		*							PA3789	4246324C>T		*		mexY	2209680T>C	*			pilQ	5675971T>C		*
					PA2633	2977085G>A	*			fusA1	4769666T>C	*								pilB	5071206A>C	*			PA2632	2975820C>T	*			pilQ	5675973T>C		*
					PA2636	2981744A>T		*		fusA1	4769691C>T		*							pilQ	5675784C>G	*			aceA	2979053G>A		*		pilQ	5675974T>G		*
					PA2636	2981744A>T		*		pilB	5071205C>G		*							pilQ	5675791T>A	*			PA2636	2981999A>G	*			pilQ	5675975C>A		*
					pelA	3431589T>G		*		pilB	5071207A>T		*							pilQ	5675831T>G	*			pilB	5070351A>C		*		pilQ	5675977G>C		*
					pelA	3433471G>A	*			pcnB	5309758G>A		*							pilQ	5675852C>G	*			pilB	5070352A>G		*
					pelA	3433819A>G	*			pmrB	5364971G>A	*								pilQ	5675860A>C	*			pilB	5070353G>C		*
					nalC	4166729G>A	*													pilQ	5675864G>T	*			pcnB	5310011T>C		*
					nalC	4167142A>C		*												pilQ	5675865C>G	*			pmrB	5365250T>C		*
					pilB	5070352A>G		*												pilQ	5675870C>G	*			pmrB	5365295G>T		*
					pilQ	5675870C>G	*													pilQ	5675871T>G	*			armZ	6160437A>G	*
					pilQ	5675871T>G	*													pilQ	5675872C>T	*			PA5528	6220063A>T	*
					pilQ	5677062G>A	*
					pilQ	5677543C>T		*
Mutations (single nucleotide variants) present in the clinical isolates are denoted by * as compared to PAO1 refrence strain
E indicates that the isolate was Tob-sensitive, and L indicates that the isolate was eTobR.
The mutations were defined using references 14–19

## Sheet:  Table 6
	Supplementary Table 6. Consecutive sensitive and eTobR isolate pairs only have few nucleotide differences (ND).
Subject 1 Unique NDs in eTobR Pa at 19.4 years compared to sensitive-Tob Pa at 18.4 years (NDs present in SRA Accession SRR34269065 but absent in SRR34269076), CP199873.1 used as reference
contig	position in reference CP199873.1	gene	ref_base	variant_base	codon_change	AA_change	product	effect	impact	ND quality	ND frequency	ND coverage
contig_1	708266	mexZ	T	G	708266T>G	81Q>81P	anhydro-N-acetylmuramic acid kinase	missense	protein_coding	4837	100	134
contig_1	1242669	rlmN	C	T	1242669C>T	143Q>143*		stop_gained	protein_coding	5096	100	135
contig_1	3539572	amrR	G	T	3539572G>T	159A>159D	TetR family transcriptional regulator AmrR	missense	protein_coding	3026	100	82
contig_1	4029356	caiA	A	C	4029356A>C	19V>19G		missense	protein_coding	3905	97.2222	108
contig_1	5049229		G	A				intergenic		5844	100	159
Subject 2 Unique NDs in eTobR Pa at 2.7 years compared to sensitive-Tob Pa at 2.7 years (NDs present in SRA Accession SRR34269083 but absent in SRR34269085 ), CP199843.1 used as reference
contig	position in reference CP199843.1	gene	ref_base	variant_base	codon_change	AA_change	product	effect	impact	ND quality	ND frequency	ND coverage
contig_1	1688705	PA3436	C	T	1688705C>T	100W>100*	antibiotic biosynthesis monooxygenase	stop_gained	protein_coding	1775	92.5926	54
contig_1	2007214	wbpM	G	A	2007214G>A	308M>308I	nucleotide sugar epimerase/dehydratase WbpM	missense	protein_coding	2834	93.2584	89
Subject 4 Unique NDs in eTobR Pa at 15.5 years compared to sensitive-Tob Pa at 15.5 years (NDs present in SRA Accession SRR34268900 but absent in SRR34268901), CP199829.1 used as reference
contig	position in reference CP199829.1	gene	ref_base	variant_base	codon_change	AA_change	product	effect	impact	ND quality	ND frequency	ND coverage
	3046184	araC	TG	T	3046184TG>T	214HLGMTPTYFSRFFKQAAGRGFVEFVNRLRISKSCELLARSELPVTEVCFESGFSNLSNFNRRFQQLKGMTPTGYRRLVTQRLTEQNLL*>214TWA*		indel_frameshift	protein_coding	2838	98.6111	72
	3326166	ycsI	G	A	3326166G>A	244P>244S	putative hydro-lyase	missense	protein_coding	2663	98.5507	69
Subject 5 Unique NDs in eTobR Pa at 18.2 years compared to sensitive-Tob Pa at 18.1 years (NDs present in SRA Accession SRR34269038 but absent in SRR34269040), CP199826.1 used as reference
contig	position in reference CP199826.1	gene	ref_base	variant_base	codon_change	AA_change	product	effect	impact	ND quality	ND frequency	ND coverage
	1855856	menH	C	A	1855856C>A	131R>131L		missense	protein_coding	2723	98.6667	75
	2551210		T	A				intergenic		1625	100	43
	2695293	muxA	C	G	2695293C>G	422S>422R	multidrug efflux RND transporter periplasmic adaptor subunit MuxA	missense	protein_coding	3433	95.8763	97
	2956497	ssuD	CT	C	2956497CT>C	354LAGRGLTSLTGPFGEMIANDVLPARAGA*>354RPAVG*		indel_frameshift	protein_coding	2327	97.1831	71
	5458560	pleD	A	AGC	5458560A>AGC	444QRLRKTDHIGRYGGEEFAVVLPDTDLDAARLVLDEIRQRFAEIHYPAQPTDLRCTFSCGIAELTPDLDIKSMAKQADEALYRAKHGGRNRIEVYRPDAR*>444QRACARPTTSAAMAAKSSPWSFRTPTWTPRAWCSTRFASASPRSTTRRNRPTCAAPSVAASPS*	diguanylate cyclase response regulator	indel_frameshift	protein_coding	2715	97.1014	69
	6216165	znuB	CCCG	C	6216165CCCG>C	199PA>199P	zinc ABC transporter permease subunit ZnuB	indel_inframe_deletion	protein_coding	2838	92	75
Subject 7 Unique NDs in eTobR Pa at 61.1 years compared to sensitive-Tob Pa at 61.1 years (NDs present in SRA Accession SRR26897762 but absent in SRR26920677), CP199815.1 used as reference
contig	position in reference CP199815.1	gene	ref_base	variant_base	codon_change	AA_change	product	effect	impact	ND quality	ND frequency	ND coverage
	2384919	infC	GAGA	G	2384919GAGA>G	51EK>51E	translation initiation factor IF-3	indel_inframe_deletion	protein_coding	1694	95.8333	48
	3169539	fimD	CGCGCCTGGATCA	C	3169539CGCGCCTGGATCA>C	780LIQAR>780R		indel_inframe_deletion	protein_coding	1194	94.5946	37
Subject 8 Unique NDs in eTobR Ac at 36 years compared to sensitive-Tob Pa at 36 years (NDs present in SRA Accession SRR34269104 but absent in SRR34269105), CP199812.1 used as reference
contig	position in reference CP199812.1	gene	ref_base	variant_base	codon_change	AA_change	product	effect	impact	ND quality	ND frequency	ND coverage
	None

## Sheet:  Table 7
Supplementary Table 7. Classification of plasmids detected in the 11 subjects infected with eTobR isolates.
Subject	Size (bp)	Replication type*	Relaxase type*	MPF type*	oriT type*	Replication type✣
1	60796	IncP	MOBP	MPF_T	MOB_unknown	IncP1
2	156098	Unknown	Unknown	MPF_I	Unknown	Unknown
3	21372	IncP	Unknown	Unknown	Unknown	IncP1
4	128968	Unknown	Unknown	MPF_I	Unknown	Unknown
5	53478	IncP	MOBP	MPF_T	MOBP	IncP1
5	45616	IncP	MOBP	MPF_T	MOBP	IncP1
6	12158	rep_cluster_435	MOBP	Unknown	Unknown	Unknown
7	134252	Unknown	Unknown	MPF_I	Unknown	Unknown
8	44336	rep_cluster_688	MOBF	MPF_T	Unknown	Unknown
9	150058	Unknown	Unknown	MPF_I	Unknown	Unknown
10	28517	rep_cluster_724	MOBQ	MPF_T	Unknown	Unknown
11	20842	Unknown	MOBP	Unknown	Unknown	Unknown
12	154,433	Unknown	Unknown	MPF_I	Unknown	Unknown
13	128989	Unknown	Unknown	MPF_I	Unknown	Unknown
14	128983	Unknown	Unknown	MPF_I	Unknown	Unknown
15	141901	Unknown	Unknown	MPF_I	Unknown	Unknown
16	143185	Unknown	Unknown	MPF_I	Unknown	Unknown
17	TnCF1 on chromosome
*Plasmid typing was conducted using the MOB-suite software, as described in reference number 69. Plasmids without an assigned type were labeled as unknown.
✣Plasmid typing was conducted using the PlasAnn software, https://plasann.rochester.edu/. Plasmids without an assigned type were labeled as unknown
Subjects 2, 4, 7, and 9, and subjects 12–16 carry same plasmid type

## Sheet: Table 8
Supplementary Table 8. Detected co-infecting bacteria in the 8 primary subjects.
Subject 1
Co-infecting bacteria	Age (year)	qPCR				PCR		Tob MIC		Number of nucleotide differences in plasmid		Number of nucleotide differences in Chromosome
		16S	Pa (gyrB)	aac3-IIId		parA		µg/ml				Stenotrophomonas	Achromobacter
Stenotrophomonas spp.	15.18	positive	negative	negative		negative		2				157667
Pseudomonas tohonis	16.73	positive	negative	negative		negative		0.5
Stenotrophomonas spp.	16.98	positive	negative	negative		negative		0.5				24457
Achromobacter spp.	17.92	positive	negative	negative		negative		8					Reference
E. coli 1	17.92	positive	negative	negative		negative		8
E. coli 2	17.92	positive	negative	negative		negative		4
Pseudomonas fluorescens	18.81	positive	negative	negative		negative		2
Achromobacter spp.	19	positive	negative	positive		positive		8192		Reference			111000
Stenotrophomonas maltophilia 1	19	positive	negative	positive		positive		2048		None		100
Stenotrophomonas maltophilia 2	19	positive	negative	positive		positive		2048		Two 1 bp deletion		Reference
S. aureus	19	positive	negative	negative		negative		0.5
Stenotrophomonas maltophilia	19.36	positive	negative	positive		positive		2048				100
P. aeruginosa	19.36	positive	positive	positive		positive		32768		None
S. aureus	20.33	positive	negative	negative		negative		0.5
P. aeruginosa	20.3	positive	positive	positive		positive		16384
Ac at age 19 years shares 21% of its genome with A. xylosoxidans
Subject 2
Co-infecting bacteria	Age (year)	qPCR				PCR		Tob MIC		Number of nucleotide differences in plasmid
		16S	Pa gyrB	aac(3)-IIId		dotB		µg/ml
S. maltophilia	0.29	positive	negative	negative		negative		<4
Acinetobacter spp.	0.29	positive	negative	negative		negative		<4
Pseudomonas fluorescens	0.29	positive	negative	negative		negative		<4
S. aureus	0.29	positive	negative	negative		negative		<4
S. maltophilia	0.38	positive	negative	negative		negative		<4
Acine baumannii	0.38	positive	negative	negative		negative		<4
Acinetobacter spp.	0.38	positive	negative	negative		negative		<4
Agrobacterium spp.	0.38	positive	negative	negative		negative		<4
Sphingobacterium spp.	0.77	positive	negative	negative		negative		<16
S. maltophilia	0.77	positive	negative	negative		negative		>4
S. multivorum	0.96	positive	negative	negative		negative		<16
S. maltophilia	0.96	positive	negative	negative		negative		>4
S. maltophilia	1.21	positive	negative	negative		negative		>4
Chryseobacterium	1.21	positive	negative	negative		negative		<16
Acinetobacter spp.	1.73	positive	negative	negative		negative		<4
S. maltophilia	1.73	positive	negative	negative		negative		>16
S. aureus	2.19	positive	negative	negative		negative		>4
Agrobacterium Rhizobiom	2.28	positive	negative	negative		negative		>16
S. multivorum	2.28	positive	negative	negative		negative		>16
Chryseobacterium spp.	2.28	positive	negative	negative		negative		>16
Achromobacter spp.	2.28	positive	negative	negative		negative		>16
S. maltophilia	2.28	positive	negative	negative		negative		>16
Pseudomonas putida	2.44	positive	negative	positive		positive		2048		Reference
P. aeruginosa	2.7	positive	positive	positive		positive		1024		None (only shufflon)
Acinetobacter spp.	3.87	positive	negative	negative		negative		>256
Sphingobacterium spp.	3.87	positive	negative	negative		negative		>256
Rhizobium sp	3.87	positive	negative	negative		negative		NT
S. maltophilia	3.87	positive	negative	negative		negative		NT
Pseudomonas fluorescens	6.44	positive	negative	negative		negative		NT
Pseudomonas rhodesiae	6.67	positive	negative	negative		negative		NT
Chryseobacterium spp.	7.73	positive	negative	negative		negative		>256
Acinetobacter spp. 1	7.73	positive	negative	negative		negative		NT
Acinetobacter spp. 2	7.73	positive	negative	negative		negative		NT
Rhizobium sp	7.73	positive	negative	negative		negative		NT
Pseudomonas spp.	7.73	positive	negative	negative		negative		>256
P. aeruginosa	9.44	positive	positive	positive		positive		4096
NT: Not tested
Subject 4
Co-infecting bacteria	Age (year)	qPCR				Tob MIC
		16S	Pa gyrB	aac(3)-IIId		µg/ml
S. maltophilia	14.3	positive	negative	negative		<2
Subject 5
Co-infecting bacteria	Age (year)	qPCR				Tob MIC
		16S	Pa gyrB	aac(6)-Ib		µg/ml
S. aureus	14.64	positive	negative	negative		NT
Chryseobacterium spp. 1	17.81	positive	negative	negative		>128
Chryseobacterium spp. 2	17.81	positive	negative	negative		NT
Acinetobacter spp.	17.81	positive	negative	negative		NT
Pseudomonas spp.	17.81	positive	negative	negative		NT
S. maltophilia	17.81	positive	negative	negative		NT
S. aureus	18.04	positive	negative	negative		>128
P. aeruginosa	18.9	positive	positive	positive		4096
NT: Not tested
Subject 6
Co-infecting bacteria	Age (year)	qPCR				Tob MIC
		16S	Pa gyrB	aacC2		µg/ml
Burkholderia cepacia	31.6	positive	negative	negative		<8
Burkholderia cepacia	31.7	positive	negative	negative		<8
Enterobacter cloacae	33.3	positive	negative	negative		2048
Subject 7
Co-infecting bacteria	Age (year)	qPCR				Tob MIC
		16S	Pa gyrB	aac(3)-IIId		µg/ml
Acinetobacter spp.	56.2	positive	negative	negative		<8
P. aeruginosa*	58.4	positive	negative	negative		2
Stenotrophomonas	58.6	positive	negative	negative		2
* Pa is a different strain than the one that later infected the lung and acquired up the plasmid
Subject 8
Co-infecting bacteria	Age (year)	qPCR				Tob MIC				Number of nucleotide differences in plasmid
		16S	Ac (rpoB)	aac(3)-IIId		µg/ml
Citrobacter freundii	35.4	positive	negative	negative		<8
Stenotrophomonas	35.4	positive	negative	negative		<8
Stenotrophomonas	36	positive	negative	negative		<8
Klebsiella oxytoca	36	positive	negative	negative		NT
Pseudomonas putida	36	positive	negative	positive		4096				Reference
Achromobacter sp.	36	positive	positive	positive		4096				None
Cellulosimicrobium	36.1	positive	negative	negative		<8
Pseudomonas putida	36.6	positive	negative	positive		4096
Stenotrophomonas	36.6	positive	negative	negative		<8
Brucella anthropi	36.7	positive	negative	negative		NT
The 16S probe was used to detect bacterial DNA and assess qPCR inhibition. The gyrB probe identified Pa, the aac(3)-IIId probe detected the plasmid, and the rpoB probe identified Ac.
Nucleotide differences in the plasmid sequences were used to determine whether the plasmids were identical in the likely donor species and in the first eTobR isolates in Pa (subjects 1 and 2) and Ac (subject 8) (see Methods).
Chromosomal nucleotide differences showed that the early plasmid-free, Tob-sensitive Sm and Ac isolates were different strains from the likely transfer species in subjct 1.
NT: Not tested

## Sheet: Table 9
Supplementary Table 9. Toxin-antitoxin genes encode in the plasmids of isolates from subjects 1-8.
Subject	Plasmid bp	Toxin		Antitoxin		Toxin targets
		Gene	Ptrotein length	Gene	Protein length
1	60796	parE	103	parD	83	DNA Gyrase
2	156098	chpB	117	chpS	82	Peptidyl-tRNA
3	21372	yafQ	83	relB	87	mRNA
4	128968	chpB	117	chpS	82	Peptidyl-tRNA
5	53478	parE	104	parD	89	DNA Gyrase
	45616	none		none
6	12158	parE/relE	108	Pa49_30880	103	mRNA/peptidyl-tRNA
7	136218	chpB	117	chpS	82	Peptidyl-tRNA
8	44336	vagD (vapC)	145	vagC (mazE)	77	Endoribonuclease (ribosomal RNA)

## Sheet: Table 10
Supplementary Table 10.Target site duplication sequences identified after mobilization of TnCF1 in host DNA.
Subject	Host DNA	Target site duplication, left	Target site duplication, right
1	Plasmid	CGATA	CGATA
2	Plasmid	TAGTTA	TAGTTA
3	Plasmid	not detected	not detected
4	Plasmid	TAGTTA	TAGTTA
7	Plasmid	TAGTTA	TAGTTA
8	Plasmid	TTCAT	TTCAT
9	Plasmid	TAGTTA	TAGTTA
10	Plasmid	GGCTT	GGCTT
12	Plasmid	TAGTTA	TAGTTA
13	Plasmid	TAGTTA	TAGTTA
14	Plasmid	TAGTTA	TAGTTA
15	Plasmid	TAGTTA	TAGTTA
16	Plasmid	TAGTTA	TAGTTA
17	Chromosome	ATAGA	ATAGA
Because subjects 2, 4, 7, 9, and 12–16 all carry the same plasmid (pCF1), the sequence shown in this panel is the same for these subjects.

[truncated: 5 more sheets: Table 11, Table 12, Table 13, Table 14, Table 15]
