# Supplementary material for: Within-patient gene transfer between transiently and chronically infecting bacteria causes extreme antibiotic resistance during lung infections
Source: Nat Microbiol. 2026 Jul 23;11(8):2321–35. doi: 10.1038/s41564-026-02414-3 (PMC13423793; doi:10.1038/s41564-026-02414-3)
Supplement: Supplementary file 4 — Source Data Fig. 1 Isolates from patients 1–11, with the age (in years) of each patient at the time of isolation and the corresponding tobramycin MIC values, Source Data Fig. 2 Isolates from patients 1–11, with patient age (in years) at the time of isolation listed for each isolate, along with the number of nucleotide differences relative to the first available isolate from each patient, Source Data Fig. 3b Tobramycin MICs for sensitive clinical isolates from each patient, and the corresponding MICs after in vitro plasmid insertion, Source Data Fig. 4c Conjugation frequencies of plasmid transfer from donor species, Sm, Ac, and Pt strains, and Pa/Ac that had acquired eTobR plasmids, to susceptible recipient isolates from patients 1, 2 and 8, as well as laboratory strains PAO1 and Ac CF694, Source Data Fig. 5a Plasmid stability in tobramycin-free media over 28 days. The first detected plasmid-containing Pa (patients 1–7) and Ac (patient 8) isolates were serially passaged daily, and the percentage of isolates carrying the plasmids is shown, Source Data Fig. 5b Growth rates of isogenic plasmid-free and plasmid-carrying strains, as well as clinical eTobR isolates, Source Extended data Fig. 1a Isolates from patients 1–8, with patient age (in years) at the time of isolation listed for each isolate, along with the number of nucleotide differences relative to the first available isolate from each patient, Source Extended data Fig. 1b Number of rifampicin-resistant mutants growing on high rifampicin concentrations, used to assess a hypermutator phenotype in isolates from each patient, Source Extended data Fig. 3a Plasmid copy number in plasmid-containing Pa (patients 1–7) and Ac (patient 8) isolates, Source Extended data Fig. 3b Tobramycin MICs of sensitive PAO1 and Ac CF964 strains following in vitro plasmid insertion, Source Extended data Fig. 6a Isolates from patients 12–17, with patient age (in years) at the time of isolation listed for each isolate, along with the corres [file 41564_2026_2414_MOESM4_ESM.xlsx]

## Sheet: Fig. 1
Subject	Age at isolate collection (years)	Bacteria	Tob MIC µg/ml
Subject1	17.92	P. aeruginosa	0.5
Subject 1	18.35	P. aeruginosa	0.25
Subject 1	18.35	P. aeruginosa	0.5
Subject 1	18.35	P. aeruginosa*	0.25
Subject 1	19.36	P. aeruginosa#	32768
Subject 1	20.33	P. aeruginosa	16384
Subject 1	20.33	P. aeruginosa	32768
Subject 1	20.67	P. aeruginosa	16384
Subject 1	20.67	P. aeruginosa	16384
Subject 1	21.46	P. aeruginosa	32768
Subject	Age at isolate collection (years)	Bacteria	Tob MIC µg/ml
Subject 2	1.99	P. aeruginosa	0.5
Subject 2	2.19	P. aeruginosa	0.75
Subject 2	2.19	P. aeruginosa	1
Subject 2	2.44	P. aeruginosa	1
Subject 2	2.44	P. aeruginosa	1
Subject 2	2.71	P. aeruginosa*	0.5
Subject 2	2.71	P. aeruginosa#	1024
Subject 2	3.36	P. aeruginosa	1024
Subject 2	3.87	P. aeruginosa	1024
Subject 2	4.47	P. aeruginosa	1024
Subject 2	4.47	P. aeruginosa	4096
Subject 2	4.47	P. aeruginosa	1024
Subject 2	4.72	P. aeruginosa	4096
Subject 2	5.01	P. aeruginosa	2048
Subject 2	5.73	P. aeruginosa	4096
Subject 2	5.96	P. aeruginosa	4096
Subject 2	6.44	P. aeruginosa	2048
Subject 2	6.67	P. aeruginosa	2048
Subject 2	6.98	P. aeruginosa	2048
Subject 2	7.23	P. aeruginosa	2048
Subject 2	7.44	P. aeruginosa	2048
Subject 2	7.84	P. aeruginosa	4096
Subject 2	9.44	P. aeruginosa	2048
Subject	Age at isolate collection (years)	Bacteria	Tob MIC µg/ml
Subject 3	62.8	P. aeruginosa	1
Subject 3	63	P. aeruginosa	2
Subject 3	63.5	P. aeruginosa	1
Subject 3	63.5	P. aeruginosa	1
Subject 3	64	P. aeruginosa	2
Subject 3	64	P. aeruginosa*	2
Subject 3	64	P. aeruginosa#	32768
Subject 3	64	P. aeruginosa	32768
Subject 3	65.5	P. aeruginosa	2
Subject 3	65.5	P. aeruginosa	8192
Subject 3	65.5	P. aeruginosa	16384
Subject 3	65.8	P. aeruginosa	32768
Subject 3	65.8	P. aeruginosa	16384
Subject 3	67.5	P. aeruginosa	16384
Subject 3	67.5	P. aeruginosa	32768
Subject	Age at isolate collection (years)	Bacteria	Tob MIC µg/ml
Subject 4	5.85	P. aeruginosa	0.5
Subject 4	7.67	P. aeruginosa	0.5
Subject 4	7.67	P. aeruginosa	0.5
Subject 4	7.67	P. aeruginosa	1
Subject 4	8.08	P. aeruginosa	0.5
Subject 4	8.08	P. aeruginosa	1
Subject 4	9.44	P. aeruginosa	0.5
Subject 4	10.77	P. aeruginosa	1
Subject 4	10.77	P. aeruginosa	0.5
Subject 4	11.78	P. aeruginosa	16
Subject 4	11.78	P. aeruginosa	4
Subject 4	12.26	P. aeruginosa	2
Subject 4	12.26	P. aeruginosa	16
Subject 4	13.25	P. aeruginosa	32
Subject 4	13.25	P. aeruginosa	1
Subject 4	13.66	P. aeruginosa	16
Subject 4	13.79	P. aeruginosa	1
Subject 4	13.79	P. aeruginosa	16
Subject 4	14.3	P. aeruginosa	2
Subject 4	14.87	P. aeruginosa	8
Subject 4	14.87	P. aeruginosa	8
Subject 4	14.87	P. aeruginosa*	0.5
Subject 4	15.54	P. aeruginosa#	16384
Subject 4	15.54	P. aeruginosa	16384
Subject 4	15.54	P. aeruginosa	1
Subject 4	15.86	P. aeruginosa	16384
Subject 4	16.5	P. aeruginosa	16384
Subject 4	16.5	P. aeruginosa	16384
Subject 4	16.68	P. aeruginosa	1
Subject 4	16.68	P. aeruginosa	16384
Subject 4	17.44	P. aeruginosa	16384
Subject 4	18.11	P. aeruginosa	16384
Subject 4	18.11	P. aeruginosa	8192
Subject 4	22	P. aeruginosa	4096
Subject 4	22	P. aeruginosa	8192
Subject 4	24.9	P. aeruginosa	16384
Subject 4	25.9	P. aeruginosa	4096
Subject 4	25.9	P. aeruginosa	16384
Subject 4	26.2	P. aeruginosa	4096
Subject 4	27.2	P. aeruginosa	16384
Subject 4	28.5	P. aeruginosa	16384
Subject 4	29	P. aeruginosa	4096
Subject 4	29	P. aeruginosa	16384
Subject 4	29	P. aeruginosa	2048
Subject 4	29	P. aeruginosa	1
Subject 4	29.1	P. aeruginosa	8192
Subject 4	29.2	P. aeruginosa	16384
Subject 4	29.3	P. aeruginosa	8192
Subject 4	29.4	P. aeruginosa	16384
Subject 4	29.5	P. aeruginosa	16384
Subject 4	29.6	P. aeruginosa	16384
Subject	Age at isolate collection (years)	Bacteria	Tob MIC µg/ml
Subject 5	12.9	P. aeruginosa	1
Subject 5	12.9	P. aeruginosa	1
Subject 5	12.9	P. aeruginosa	1
Subject 5	14.6256	P. aeruginosa	2
Subject 5	14.6256	P. aeruginosa	1
Subject 5	17.31	P. aeruginosa*	1
Subject 5	17.3142	P. aeruginosa#	1024
Subject 5	17.33	P. aeruginosa	1024
Subject 5	17.33	P. aeruginosa	1024
Subject 5	17.33	P. aeruginosa	1
Subject 5	17.97	P. aeruginosa	2048
Subject 5	17.97	P. aeruginosa	2048
Subject 5	17.97	P. aeruginosa	1024
Subject 5	17.97	P. aeruginosa	0.5
Subject 5	18.1136	P. aeruginosa	1024
Subject 5	18.1136	P. aeruginosa	1
Subject 5	18.23	P. aeruginosa	4096
Subject 5	18.23	P. aeruginosa	4096
Subject 5	18.32	P. aeruginosa	2048
Subject 5	18.32	P. aeruginosa	2048
Subject 5	18.32	P. aeruginosa	1024
Subject 5	18.32	P. aeruginosa	1.5
Subject 5	18.32	P. aeruginosa	1.5
Subject 5	18.9131	P. aeruginosa	4096
Subject 5	18.9131	P. aeruginosa	4096
Subject 5	18.92	P. aeruginosa	4096
Subject 5	18.92	P. aeruginosa	2048
Subject 5	18.92	P. aeruginosa	1024
Subject 5	19.5017	P. aeruginosa	4096
Subject 5	19.5017	P. aeruginosa	0.5
Subject 5	19.8	P. aeruginosa	2048
Subject 5	19.8	P. aeruginosa	1
Subject 5	19.87	P. aeruginosa	1024
Subject 5	19.95	P. aeruginosa	1024
Subject 5	19.95	P. aeruginosa	0.5
Subject 5	20.5311	P. aeruginosa	1024
Subject 5	20.5311	P. aeruginosa	1
Subject 5	20.72	P. aeruginosa	4096
Subject 5	20.72	P. aeruginosa	2048
Subject 5	20.72	P. aeruginosa	2048
Subject 5	20.72	P. aeruginosa	1024
Subject 5	21.6	P. aeruginosa	4096
Subject 5	22	P. aeruginosa	2048
Subject 5	22	P. aeruginosa	1024
Subject 5	22	P. aeruginosa	2
Subject 5	22	P. aeruginosa	2
Subject 5	22	P. aeruginosa	2
Subject 5	22.73	P. aeruginosa	2048
Subject 5	22.73	P. aeruginosa	2048
Subject 5	22.73	P. aeruginosa	1024
Subject 5	22.73	P. aeruginosa	1024
Subject 5	22.73	P. aeruginosa	1024
Subject 5	22.73	P. aeruginosa	1024
Subject 5	22.93	P. aeruginosa	4096
Subject 5	23.91	P. aeruginosa	2048
Subject 5	23.91	P. aeruginosa	2048
Subject 5	23.91	P. aeruginosa	2048
Subject 5	24.05	P. aeruginosa	1024
Subject 5	24.05	P. aeruginosa	1024
Subject 5	24.05	P. aeruginosa	512
Subject 5	24.05	P. aeruginosa	2
Subject 5	24.16	P. aeruginosa	4096
Subject 5	24.16	P. aeruginosa	4096
Subject 5	24.16	P. aeruginosa	2048
Subject 5	24.2	P. aeruginosa	4096
Subject 5	24.2	P. aeruginosa	4096
Subject 5	24.2	P. aeruginosa	1
Subject	Age at isolate collection (years)	Bacteria	Tob MIC µg/ml
Subject 6	31.62	P. aeruginosa	8
Subject 6	32	P. aeruginosa	24
Subject 6	32.2	P. aeruginosa*	32
Subject 6	32.8	P. aeruginosa#	8192
Subject 6	33	P. aeruginosa	32
Subject 6	33.1	P. aeruginosa	8192
Subject 6	33.25	P. aeruginosa	4096
Subject 6	33.5	P. aeruginosa	8192
Subject 6	34.4	P. aeruginosa	8192
Subject 6	34.6	P. aeruginosa	8192
Subject	Age at isolate collection (±2.5years)	Bacteria	Tob MIC µg/ml
Subject 7	59.5	P. aeruginosa	0.5
Subject 7	59.9	P. aeruginosa	2
Subject 7	60	P. aeruginosa	2
Subject 7	61.1	P. aeruginosa	2
Subject 7	61.1	P. aeruginosa*	0.5
Subject 7	61.1	P. aeruginosa#	8192
Subject 7	61.2	P. aeruginosa	8192
Subject	Age at isolate collection (years)	Bacteria	Tob MIC µg/ml
Subject 8	35.2	Achromobacter sp.	4
Subject 8	35.4	Achromobacter sp.	2
Subject 8	36	Achromobacter sp. *	4
Subject 8	36	Achromobacter sp. #	4096
Subject 8	36	Achromobacter sp.	4096
Subject 8	36.1	Achromobacter sp.	4096
Subject 8	36.6	Achromobacter sp.	4096
Subject 8	36.6	Achromobacter sp.	8192
Subject	Age at isolate collection (years)	Bacteria	Tob MIC µg/ml
Subject 9	31.7	P. aeruginosa	0.5
Subject 9	31.7	P. aeruginosa	1024
Subject 9	32.3	P. aeruginosa	1024
Subject 9	32.3	P. aeruginosa	1024
Subject 9	32.47	P. aeruginosa	1024
Subject 9	32.47	P. aeruginosa	2048
Subject 9	32.6	P. aeruginosa	1
Subject 9	32.6	P. aeruginosa	1
Subject 9	32.6	P. aeruginosa	2
Subject 9	32.7	P. aeruginosa	1024
Subject 9	34	P. aeruginosa	1024
Subject 9	34	P. aeruginosa	1024
Subject 9	34.5	P. aeruginosa	4096
Subject 9	34.5	P. aeruginosa	2048
Subject 9	34.8	P. aeruginosa	8192
Subject 9	34.8	P. aeruginosa	2048
Subject 9	34.8	P. aeruginosa	2048
Subject 9	35	P. aeruginosa	8192
Subject 9	35	P. aeruginosa	2048
Subject 9	35.2	P. aeruginosa	2048
Subject 9	35.8	P. aeruginosa	4096
Subject 9	37.1	P. aeruginosa	2048
Subject 9	37.4	P. aeruginosa	4096
Subject 9	38.3	P. aeruginosa	4096
Subject	Age at isolate collection (years)	Bacteria	Tob MIC µg/ml
Subject 10	34.6	P. aeruginosa	1
Subject 10	34.6	P. aeruginosa	1
Subject 10	34.8	P. aeruginosa	2
Subject 10	34.8	P. aeruginosa	1
Subject 10	34.9	P. aeruginosa	1
Subject 10	34.9	P. aeruginosa	1
Subject 10	34.9	P. aeruginosa	4096
Subject 10	34.9	P. aeruginosa	4096
Subject 10	35.4	P. aeruginosa	0.5
Subject 10	35.4	P. aeruginosa	0.5
Subject 10	35.4	P. aeruginosa	4096
Subject 10	35.4	P. aeruginosa	4096
Subject 10	35.4	P. aeruginosa	4096
Subject	Age at isolate collection (years)	Bacteria	Tob MIC µg/ml
Subject 11	13.5	P. aeruginosa	0.125
Subject 11	15.16	P. aeruginosa	2
Subject 11	15.16	P. aeruginosa	0.75
Subject 11	19.23	P. aeruginosa	2
Subject 11	19.23	P. aeruginosa	1024
Subject 11	19.23	P. aeruginosa	1024
Subject 11	20.75	P. aeruginosa	512
Subject 11	20.75	P. aeruginosa	512
Subject 11	20.75	P. aeruginosa	1024
Subject 11	20.75	P. aeruginosa	512
Subject 11	20.94	P. aeruginosa	512
Subject 11	20.94	P. aeruginosa	1024

## Sheet: Fig. 2
Subject	Age at isolate collection (years)	Bacteria	Number of nucleotide differences from reference
Subject1	17.9	P. aeruginosa	0 (Reference)
Subject 1	18.4	P. aeruginosa	6
Subject 1	18.4	P. aeruginosa	7
Subject 1	18.4	P. aeruginosa*	8
Subject 1	19.4	P. aeruginosa#	11
Subject 1	20.3	P. aeruginosa	18
Subject 1	20.3	P. aeruginosa	17
Subject 1	20.7	P. aeruginosa	23
Subject 1	20.7	P. aeruginosa	12
Subject 1	21.5	P. aeruginosa	29
Subject	Age at isolate collection (years)	Bacteria	Number of nucleotide differences
Subject 2	2	P. aeruginosa	0 (Reference)
Subject 2	2.2	P. aeruginosa	4
Subject 2	2.2	P. aeruginosa	15
Subject 2	2.4	P. aeruginosa	9
Subject 2	2.4	P. aeruginosa	6
Subject 2	2.7	P. aeruginosa*	0
Subject 2	2.7	P. aeruginosa#	2
Subject 2	3.4	P. aeruginosa	23
Subject 2	3.9	P. aeruginosa	30
Subject 2	4.5	P. aeruginosa	29
Subject 2	4.5	P. aeruginosa	30
Subject 2	4.5	P. aeruginosa	33
Subject 2	4.7	P. aeruginosa	33
Subject 2	5	P. aeruginosa	26
Subject 2	5.7	P. aeruginosa	33
Subject 2	6	P. aeruginosa	38
Subject 2	6.4	P. aeruginosa	39
Subject 2	6.7	P. aeruginosa	24
Subject 2	7	P. aeruginosa	23
Subject 2	7.2	P. aeruginosa	23
Subject 2	7.4	P. aeruginosa	30
Subject 2	7.8	P. aeruginosa	39
Subject 2	9.4	P. aeruginosa	50
Subject	Age at isolate collection (years)	Bacteria	Number of nucleotide differences
Subject 3	62.8	P. aeruginosa	0 (Reference)
Subject 3	63	P. aeruginosa	1000
Subject 3	63.5	P. aeruginosa	83
Subject 3	63.5	P. aeruginosa	174
Subject 3	64	P. aeruginosa	122
Subject 3	64	P. aeruginosa*	133
Subject 3	64	P. aeruginosa#	650
Subject 3	64	P. aeruginosa	800
Subject 3	65.5	P. aeruginosa	799
Subject 3	65.5	P. aeruginosa	758
Subject 3	65.5	P. aeruginosa	875
Subject 3	65.8	P. aeruginosa	939
Subject 3	65.8	P. aeruginosa	946
Subject 3	67.5	P. aeruginosa	760
Subject 3	67.5	P. aeruginosa	765
Subject	Age at isolate collection (years)	Bacteria	Number of nucleotide differences
Subject 4	5.9	P. aeruginosa	0 (Reference)
Subject 4	7.7	P. aeruginosa	20
Subject 4	7.7	P. aeruginosa	20
Subject 4	7.7	P. aeruginosa	19
Subject 4	8.1	P. aeruginosa	21
Subject 4	8.1	P. aeruginosa	7
Subject 4	9.4	P. aeruginosa	19
Subject 4	10.8	P. aeruginosa	19
Subject 4	10.8	P. aeruginosa	21
Subject 4	11.8	P. aeruginosa	23
Subject 4	11.8	P. aeruginosa	20
Subject 4	12.3	P. aeruginosa	29
Subject 4	12.3	P. aeruginosa	25
Subject 4	13.3	P. aeruginosa	23
Subject 4	13.3	P. aeruginosa	25
Subject 4	13.7	P. aeruginosa	26
Subject 4	13.8	P. aeruginosa	21
Subject 4	13.8	P. aeruginosa	28
Subject 4	14.3	P. aeruginosa	25
Subject 4	14.9	P. aeruginosa	27
Subject 4	14.9	P. aeruginosa	31
Subject 4	14.9	P. aeruginosa*	23
Subject 4	15.5	P. aeruginosa#	25
Subject 4	15.5	P. aeruginosa	26
Subject 4	15.5	P. aeruginosa	13
Subject 4	15.9	P. aeruginosa	28
Subject 4	16.5	P. aeruginosa	27
Subject 4	16.5	P. aeruginosa	27
Subject 4	16.7	P. aeruginosa	28
Subject 4	16.7	P. aeruginosa	29
Subject 4	17.4	P. aeruginosa	27
Subject 4	18.1	P. aeruginosa	29
Subject 4	18.1	P. aeruginosa	29
Subject 4	22	P. aeruginosa	39
Subject 4	22	P. aeruginosa	43
Subject 4	24.9	P. aeruginosa	35
Subject 4	25.9	P. aeruginosa	33
Subject 4	25.9	P. aeruginosa	30
Subject 4	26.2	P. aeruginosa	44
Subject 4	27.2	P. aeruginosa	43
Subject 4	28.5	P. aeruginosa	42
Subject 4	29	P. aeruginosa	50
Subject 4	29	P. aeruginosa	52
Subject 4	29	P. aeruginosa	49
Subject 4	29	P. aeruginosa	23
Subject 4	29.1	P. aeruginosa	46
Subject 4	29.2	P. aeruginosa	47
Subject 4	29.3	P. aeruginosa	48
Subject 4	29.4	P. aeruginosa	52
Subject 4	29.5	P. aeruginosa	53
Subject 4	29.6	P. aeruginosa	47
Subject	Age at isolate collection (years)	Bacteria	Number of nucleotide differences
Subject 5	12.9	P. aeruginosa	0 (Reference)
Subject 5	12.9	P. aeruginosa	369
Subject 5	12.9	P. aeruginosa	5
Subject 5	14.6	P. aeruginosa	17
Subject 5	14.6	P. aeruginosa	448
Subject 5	17.3	P. aeruginosa*	25
Subject 5	17.3	P. aeruginosa#	606
Subject 5	17.3	P. aeruginosa	26
Subject 5	17.3	P. aeruginosa	603
Subject 5	17.3	P. aeruginosa	31
Subject 5	18	P. aeruginosa	28
Subject 5	18	P. aeruginosa	642
Subject 5	18	P. aeruginosa	622
Subject 5	18	P. aeruginosa	650
Subject 5	18.1	P. aeruginosa	553
Subject 5	18.1	P. aeruginosa	27
Subject 5	18.2	P. aeruginosa	953
Subject 5	18.2	P. aeruginosa	32
Subject 5	18.3	P. aeruginosa	32
Subject 5	18.3	P. aeruginosa	713
Subject 5	18.3	P. aeruginosa	677
Subject 5	18.3	P. aeruginosa	28
Subject 5	18.3	P. aeruginosa	692
Subject 5	18.9	P. aeruginosa	691
Subject 5	18.9	P. aeruginosa	681
Subject 5	18.9	P. aeruginosa	37
Subject 5	18.9	P. aeruginosa	34
Subject 5	18.9	P. aeruginosa	722
Subject 5	19.5	P. aeruginosa	34
Subject 5	19.5	P. aeruginosa	715
Subject 5	19.8	P. aeruginosa	39
Subject 5	19.8	P. aeruginosa	705
Subject 5	19.9	P. aeruginosa	36
Subject 5	20	P. aeruginosa	37
Subject 5	20	P. aeruginosa	716
Subject 5	20.5	P. aeruginosa	35
Subject 5	20.5	P. aeruginosa	752
Subject 5	20.7	P. aeruginosa	787
Subject 5	20.7	P. aeruginosa	39
Subject 5	20.7	P. aeruginosa	39
Subject 5	20.7	P. aeruginosa	799
Subject 5	21.6	P. aeruginosa	38
Subject 5	22	P. aeruginosa	40
Subject 5	22	P. aeruginosa	44
Subject 5	22	P. aeruginosa	36
Subject 5	22	P. aeruginosa	41
Subject 5	22	P. aeruginosa	846
Subject 5	22.7	P. aeruginosa	45
Subject 5	22.7	P. aeruginosa	42
Subject 5	22.7	P. aeruginosa	39
Subject 5	22.7	P. aeruginosa	38
Subject 5	22.7	P. aeruginosa	40
Subject 5	22.7	P. aeruginosa	38
Subject 5	22.9	P. aeruginosa	156
Subject 5	23.9	P. aeruginosa	883
Subject 5	23.9	P. aeruginosa	41
Subject 5	23.9	P. aeruginosa	44
Subject 5	24.1	P. aeruginosa	42
Subject 5	24.1	P. aeruginosa	40
Subject 5	24.1	P. aeruginosa	40
Subject 5	24.1	P. aeruginosa	989
Subject 5	24.2	P. aeruginosa	41
Subject 5	24.2	P. aeruginosa	183
Subject 5	24.2	P. aeruginosa	180
Subject 5	24.2	P. aeruginosa	183
Subject 5	24.2	P. aeruginosa	41
Subject 5	24.2	P. aeruginosa	951
Subject	Age at isolate collection (years)	Bacteria	Number of nucleotide differences
Subject 6	31.6	P. aeruginosa	0 (Reference)
Subject 6	32	P. aeruginosa	491
Subject 6	32.2	P. aeruginosa*	86
Subject 6	32.8	P. aeruginosa#	2020
Subject 6	33	P. aeruginosa	1031
Subject 6	33.1	P. aeruginosa	1807
Subject 6	33.3	P. aeruginosa	1834
Subject 6	33.5	P. aeruginosa	1839
Subject 6	34.4	P. aeruginosa	1990
Subject 6	34.6	P. aeruginosa	1564
Subject	Age at isolate collection (±2.5years)	Bacteria	Number of nucleotide differences
Subject 7	59.5	P. aeruginosa	0
Subject 7	59.9	P. aeruginosa	7
Subject 7	60	P. aeruginosa	10
Subject 7	61.1	P. aeruginosa	3
Subject 7	61.1	P. aeruginosa*	7
Subject 7	61.1	P. aeruginosa#	2
Subject 7	61.2	P. aeruginosa	7
Subject	Age at isolate collection (years)	Bacteria	Number of nucleotide differences
Subject 8	35.2	Achromobacter sp.	0 (Reference)
Subject 8	35.4	Achromobacter sp.	1
Subject 8	36	Achromobacter sp. *	1
Subject 8	36	Achromobacter sp. #	1
Subject 8	36	Achromobacter sp.	2
Subject 8	36.1	Achromobacter sp.	1
Subject 8	36.6	Achromobacter sp.	1
Subject 8	36.6	Achromobacter sp.	1
Subject	Age at isolate collection (years)	Bacteria	Number of nucleotide differences
Subject 9	31.7	P. aeruginosa	0 (Reference)
Subject 9	31.7	P. aeruginosa	29214
Subject 9	32.3	P. aeruginosa	29048
Subject 9	32.3	P. aeruginosa	29139
Subject 9	32.47	P. aeruginosa	29296
Subject 9	32.47	P. aeruginosa	29278
Subject 9	32.6	P. aeruginosa	12
Subject 9	32.6	P. aeruginosa	7
Subject 9	32.6	P. aeruginosa	11
Subject 9	32.7	P. aeruginosa	29181
Subject 9	34	P. aeruginosa	29174
Subject 9	34	P. aeruginosa	27797
Subject 9	34.5	P. aeruginosa	27534
Subject 9	34.5	P. aeruginosa	28266
Subject 9	34.8	P. aeruginosa	28163
Subject 9	34.8	P. aeruginosa	29096
Subject 9	34.8	P. aeruginosa	29164
Subject 9	35	P. aeruginosa	28124
Subject 9	35	P. aeruginosa	29049
Subject 9	35.2	P. aeruginosa	28737
Subject 9	35.8	P. aeruginosa	27032
Subject 9	37.1	P. aeruginosa	28619
Subject 9	37.4	P. aeruginosa	27084
Subject 9	38.3	P. aeruginosa	28040
Subject	Age at isolate collection (years)	Bacteria	Number of nucleotide differences
Subject 10	34.6	P. aeruginosa	0 (Reference)
Subject 10	34.6	P. aeruginosa	81
Subject 10	34.8	P. aeruginosa	34
Subject 10	34.8	P. aeruginosa	50
Subject 10	34.9	P. aeruginosa	70
Subject 10	34.9	P. aeruginosa	70
Subject 10	34.9	P. aeruginosa	27327
Subject 10	34.9	P. aeruginosa	27248
Subject 10	35.4	P. aeruginosa	71
Subject 10	35.4	P. aeruginosa	70
Subject 10	35.4	P. aeruginosa	27192
Subject 10	35.4	P. aeruginosa	27162
Subject 10	35.4	P. aeruginosa	27147
Subject	Age at isolate collection (years)	Bacteria	Number of nucleotide differences
Subject 11	13.5	P. aeruginosa	0 (Reference)
Subject 11	15.2	P. aeruginosa	14
Subject 11	15.2	P. aeruginosa	9
Subject 11	19.2	P. aeruginosa	72
Subject 11	19.2	P. aeruginosa	12332
Subject 11	19.2	P. aeruginosa	12257
Subject 11	20.8	P. aeruginosa	12295
Subject 11	20.8	P. aeruginosa	12160
Subject 11	20.8	P. aeruginosa	11909
Subject 11	20.8	P. aeruginosa	12499
Subject 11	20.9	P. aeruginosa	12172
Subject 11	20.9	P. aeruginosa	12405

## Sheet: Fig. 3B
	Subject 1 Pa	Subject 1 Pa +plasmid	Subject 2 Pa	Subject 2 Pa +plasmid	Subject 3 Pa	Subject 3 Pa +plasmid	Subject 4 Pa	Subject 4 Pa +plasmid	Subject 5 Pa	Subject 5 Pa +plasmid	Subject 6 Pa	Subject 6 Pa +plasmid	Subject 7 Pa	Subject 7 Pa +plasmid	Subject Ac	Subject 8 Ac +plasmid
n1	0.25	1024	0.5	1024	1	8192	0.5	4096	1	4096	8	4096	0.5	1024	2	2048
n2	0.25	2048	0.5	1024	1	8192	0.25	4096	1	2048	8	4096	0.5	1024	4	2048
n3	0.125	2048	0.25	2048	1	4096	0.25	2048	0.5	1024	8	2048	0.5	512	4	1024

## Sheet: Fig. 4C
	Conjugation frequency subject 1
Recipient	Pa			PAO1
Donor	Ac	Sm	Pa	Ac	Sm	Pa
n1	0.247	0.732	0.268	0.00164	0.00111	0.000391
n2	0.0381	0.63625	0.61	0.0009539	0.00222	0.00191
n3	0.1709	0.5	0.722	4.94e-05	0.0142	0.1
	Conjugation frequency subject 2
Recipient	Pa		PAO1
Donor	Pt	Pa	Pt	Pa
n1	0.000114	0.000148	0.0971	1.18e-05
n2	1.6e-05	0.0017815	0.524	3.39e-05
n3	0.00107	0.00316	0.538	1.25e-05
	Conjugation frequency subject 8
Recipient	Ac		Ac CF694
Donor	Pt	Ac	Pt	Ac
n1	0.289	0.105	0.5	0.0889
n2	0.385	0.0769	0.414	0.114
n3	0.484	0.0786	0.431	0.0476

## Sheet: Fig. 5A
Subject 1
Days	% of colonies plasmid postitive
	n1	n2	n3
0	100	100	100
2	100	100	100
3	100	100	100
7	100	100	100
14	100	100	100
21	100	100	100
28	100	100	100
Subject 2
Days	% of colonies plasmid postitive
	n1	n2	n3
0	100	100	100
2	100	100	100
3	100	100	100
7	100	100	100
14	100	100	100
21	100	100	100
28	100	100	100
Subject 3
Days	% of colonies plasmid postitive
	n1	n2	n3
0	100	100	100
2	100	100	100
3	100	100	100
7	100	100	100
14	100	100	100
21	100	100	100
28	95	97	96
Subject 4
Days	% of colonies plasmid postitive
	n1	n2	n3
0	100	100	100
2	100	100	100
3	100	100	100
7	100	100	100
14	98	75	100
21	100	100	100
28	100	100	100
Subject 5
Days	% of colonies plasmid postitive
	n1	n2	n3
0	100	100	100
2	100	100	100
3	100	100	100
7	100	100	100
14	98	100	100
21	92	100	100
28	100	70	95
Subject 6
Days	% of colonies plasmid postitive
	n1	n2	n3
0	100	100	100
2	100	100	100
3	100	100	100
7	60	100	100
14	70	100	100
21	75	100	100
28	100	80	95
Subject 7
Days	% of colonies plasmid postitive
	n1	n2	n3
0	100	100	100
2	100	100	100
3	100	100	100
7	100	100	100
14	100	100	100
21	100	100	100
28	100	100	100
Subject 8
Days	% of colonies plasmid postitive
	n1	n2	n3
2	100	100	100
3	100	100	100
7	95	100	100
14	90	92	100
21	60	70	55
28	20	10	15

## Sheet: Fig. 5B
subject 1
	Sensitive (S)	S+p_eTobR	eTobR	PAO1+p_eTobR	PAO1
n1	0.60025	0.571779	0.576117	1.21948	1.3073
n2	0.51411	0.555489	0.51448	1.10916	1.36388
n3	0.524771	0.584215	0.539715	1.16398	1.32294
n4	0.609499	0.568148	0.523507	1.18109	1.29925
n5	0.516394	0.564094	0.453287	1.09844	1.25047
n6	0.501461	0.548335	0.535718	1.14118	1.30594
n7	0.536252	0.530652	0.564468	1.20888	1.32687
subject 2
	PAO1+p_eTobR	PAO1	eTobR	Sensitive	S+p_eTobR
n1	1.09263	1.26005	1.2475	1.29942	1.26218
n2	1.07958	1.2368	1.29182	1.27317	1.29117
n3	1.16705	1.29714	1.34728	1.31743	1.28978
n4	1.15663	1.30354	1.5097	1.35183	1.2978
n5	1.08528	1.30354	1.33707	1.25233	1.33021
n6	1.01575	1.35354	1.28997	1.36192	1.1868
n7	1.13092	1.39714	1.37895	1.26939	1.20286
subject 3
	S	eTobR	S+p_eTobR	PAO1+p_eTobR	PAO1
n1	0.858318	0.888076	0.888325	1.29719	1.29866
n2	0.865278	0.839162	0.862328	1.23595	1.29471
n3	0.824662	0.873161	0.848816	1.27997	1.25958
n4	0.879306	0.821877	0.876132	1.31416	1.24048
n5	0.840968	0.873161	0.867379	1.29532	1.29272
n6	0.872196	0.872196	0.904513	1.22177	1.3215
n7	0.827469	0.849162	0.858716	1.27436	1.27838
subject 4
	S	eTobR	S+p_eTobR	PAO1+p_eTobR	PAO1
n1	1.0553	0.839977	0.994742	1.14269	1.3446
n2	0.956666	0.821695	1.00193	1.11754	1.37738
n3	0.980743	0.703486	1.01284	1.06351	1.26809
n4	0.997808	0.857258	1.05942	1.10348	1.27264
n5	0.904632	0.770802	1.00108	1.14227	1.28336
n6	1.02346	0.73061	1.04813	1.13059	1.2274
n7	0.969061	0.766632	1.03407	1.14227	1.29145
subject 5
	PAO1+p_eTobR	PAO1	eTobR	Sensitive	S+p_eTobR
n1	1.23589	1.33564	1.11974	1.10159	1.05213
n2	1.25019	1.34439	0.991342	1.02793	0.973609
n3	1.23629	1.39879	0.989769	0.999411	0.994135
n4	1.21355	1.35296	1.04346	1.03384	1.02963
n5	1.30915	1.33991	0.999885	0.986834	0.991501
n6	1.26343	1.3712	0.976631	0.988583	0.975943
n7	1.21355	1.35296	1.04346	1.03384	1.02963
subject 6
	PAO1+p_eTobR	PAO1	eTobR	Sensitive	S+p_eTobR
n1	1.14995	1.36701	0.768762	0.670853	0.606969
n2	1.09768	1.29714	0.727156	0.654596	0.651742
n3	1.05451	1.30354	0.704504	0.62011	0.601742
n4	1.15424	1.36701	0.785336	0.630974	0.611742
n5	1.07426	1.26701	0.79146	0.634596	0.591312
n6	1.13527	1.36701	0.775726	0.58496	0.593596
n7	1.14772	1.3368	0.746297	0.64552	0.604608
subject 7
	Sensitive	eTobR	S+p_eTobR	PAO1+p_eTobR	PAO1
n1	1.13833	1.25194	1.04238	1.41902	1.4863
n2	1.09158	1.3139	1.12384	1.42909	1.44286
n3	1.07905	1.3013	1.10951	1.41338	1.49092
n4	1.14525	1.19539	1.0783	1.3776	1.56132
n5	1.04734	1.30354	0.993857	1.43452	1.46905
n6	1.11864	1.25462	1.13069	1.42159	1.47757
n7	1.14921	1.31863	1.1598	1.43749	1.49062
subject 8
	Sensitive	eTobR	S+p_eTobR	Ac+p_eTobR	Ac
n1	0.97628	0.97847	0.96063	0.72779	0.86804
n2	0.98494	1.01432	0.97804	0.7532	0.8064
n3	1.06487	0.96314	0.95674	0.87187	0.85168
n4	1.01597	1.11603	1.02194	0.78436	0.72988
n5	1.05617	1.10365	0.99156	0.78534	0.82165
n6	1.00038	0.97832	1.14228	0.78067	0.81248
n7	0.9931	0.9264	0.99434	0.63367	0.82593

## Sheet: Extended data Fig. 1A
Subject	Age at isolate collection (years)	Bacteria	Tob MIC µg/ml	Number of nucleotide differences from reference
Subject1	17.92	P. aeruginosa	0.5	0 (Reference)
Subject 1	18.35	P. aeruginosa	0.25	6
Subject 1	18.35	P. aeruginosa	0.5	7
Subject 1	18.35	P. aeruginosa*	0.25	8
Subject 1	19.36	P. aeruginosa#	32768	11
Subject 1	20.33	P. aeruginosa	16384	18
Subject 1	20.33	P. aeruginosa	32768	17
Subject 1	20.67	P. aeruginosa	16384	23
Subject 1	20.67	P. aeruginosa	16384	12
Subject 1	21.46	P. aeruginosa	32768	29
Subject	Age at isolate collection (years)	Bacteria	Tob MIC µg/ml	Number of nucleotide differences
Subject 2	1.99	P. aeruginosa	0.5	0 (Reference)
Subject 2	2.19	P. aeruginosa	0.75	4
Subject 2	2.19	P. aeruginosa	1	15
Subject 2	2.44	P. aeruginosa	1	9
Subject 2	2.44	P. aeruginosa	1	6
Subject 2	2.71	P. aeruginosa*	0.5	0
Subject 2	2.71	P. aeruginosa#	1024	2
Subject 2	3.36	P. aeruginosa	1024	23
Subject 2	3.87	P. aeruginosa	1024	30
Subject 2	4.47	P. aeruginosa	1024	29
Subject 2	4.47	P. aeruginosa	4096	30
Subject 2	4.47	P. aeruginosa	1024	33
Subject 2	4.72	P. aeruginosa	4096	33
Subject 2	5.01	P. aeruginosa	2048	26
Subject 2	5.73	P. aeruginosa	4096	33
Subject 2	5.96	P. aeruginosa	4096	38
Subject 2	6.44	P. aeruginosa	2048	39
Subject 2	6.67	P. aeruginosa	2048	24
Subject 2	6.98	P. aeruginosa	2048	23
Subject 2	7.23	P. aeruginosa	2048	23
Subject 2	7.44	P. aeruginosa	2048	30
Subject 2	7.84	P. aeruginosa	4096	39
Subject 2	9.44	P. aeruginosa	2048	50
Subject	Age at isolate collection (years)	Bacteria	Tob MIC µg/ml	Number of nucleotide differences
Subject 3	62.8	P. aeruginosa	1	0 (Reference)
Subject 3	63	P. aeruginosa	2	1000
Subject 3	63.5	P. aeruginosa	1	83
Subject 3	63.5	P. aeruginosa	1	174
Subject 3	64	P. aeruginosa	2	122
Subject 3	64	P. aeruginosa*	2	133
Subject 3	64	P. aeruginosa#	32768	650
Subject 3	64	P. aeruginosa	32768	800
Subject 3	65.5	P. aeruginosa	2	799
Subject 3	65.5	P. aeruginosa	8192	758
Subject 3	65.5	P. aeruginosa	16384	875
Subject 3	65.8	P. aeruginosa	32768	939
Subject 3	65.8	P. aeruginosa	16384	946
Subject 3	67.5	P. aeruginosa	16384	760
Subject 3	67.5	P. aeruginosa	32768	765
Subject	Age at isolate collection (years)	Bacteria	Tob MIC µg/ml	Number of nucleotide differences
Subject 4	5.85	P. aeruginosa	0.5	0 (Reference)
Subject 4	7.67	P. aeruginosa	0.5	20
Subject 4	7.67	P. aeruginosa	0.5	20
Subject 4	7.67	P. aeruginosa	1	19
Subject 4	8.08	P. aeruginosa	0.5	21
Subject 4	8.08	P. aeruginosa	1	7
Subject 4	9.44	P. aeruginosa	0.5	19
Subject 4	10.77	P. aeruginosa	1	19
Subject 4	10.77	P. aeruginosa	0.5	21
Subject 4	11.78	P. aeruginosa	16	23
Subject 4	11.78	P. aeruginosa	4	20
Subject 4	12.26	P. aeruginosa	2	29
Subject 4	12.26	P. aeruginosa	16	25
Subject 4	13.25	P. aeruginosa	32	23
Subject 4	13.25	P. aeruginosa	1	25
Subject 4	13.66	P. aeruginosa	16	26
Subject 4	13.79	P. aeruginosa	1	21
Subject 4	13.79	P. aeruginosa	16	28
Subject 4	14.3	P. aeruginosa	2	25
Subject 4	14.87	P. aeruginosa	8	27
Subject 4	14.87	P. aeruginosa	8	31
Subject 4	14.87	P. aeruginosa*	0.5	23
Subject 4	15.54	P. aeruginosa#	16384	25
Subject 4	15.54	P. aeruginosa	16384	26
Subject 4	15.54	P. aeruginosa	1	13
Subject 4	15.86	P. aeruginosa	16384	28
Subject 4	16.5	P. aeruginosa	16384	27
Subject 4	16.5	P. aeruginosa	16384	27
Subject 4	16.68	P. aeruginosa	1	28
Subject 4	16.68	P. aeruginosa	16384	29
Subject 4	17.44	P. aeruginosa	16384	27
Subject 4	18.11	P. aeruginosa	16384	29
Subject 4	18.11	P. aeruginosa	8192	29
Subject 4	22	P. aeruginosa	4096	39
Subject 4	22	P. aeruginosa	8192	43
Subject 4	24.9	P. aeruginosa	16384	35
Subject 4	25.9	P. aeruginosa	4096	33
Subject 4	25.9	P. aeruginosa	16384	30
Subject 4	26.2	P. aeruginosa	4096	44
Subject 4	27.2	P. aeruginosa	16384	43
Subject 4	28.5	P. aeruginosa	16384	42
Subject 4	29	P. aeruginosa	4096	50
Subject 4	29	P. aeruginosa	16384	52
Subject 4	29	P. aeruginosa	2048	49
Subject 4	29	P. aeruginosa	1	23
Subject 4	29.1	P. aeruginosa	8192	46
Subject 4	29.2	P. aeruginosa	16384	47
Subject 4	29.3	P. aeruginosa	8192	48
Subject 4	29.4	P. aeruginosa	16384	52
Subject 4	29.5	P. aeruginosa	16384	53
Subject 4	29.6	P. aeruginosa	16384	47
Subject	Age at isolate collection (years)	Bacteria	Tob MIC µg/ml	Number of nucleotide differences
Subject 5	12.9	P. aeruginosa	1	0 (Reference)
Subject 5	12.9	P. aeruginosa	1	369
Subject 5	12.9	P. aeruginosa	1	5
Subject 5	14.6256	P. aeruginosa	2	17
Subject 5	14.6256	P. aeruginosa	1	448
Subject 5	17.31	P. aeruginosa*	1	25
Subject 5	17.3142	P. aeruginosa#	1024	606
Subject 5	17.33	P. aeruginosa	1024	26
Subject 5	17.33	P. aeruginosa	1024	603
Subject 5	17.33	P. aeruginosa	1	31
Subject 5	17.97	P. aeruginosa	2048	28
Subject 5	17.97	P. aeruginosa	2048	642
Subject 5	17.97	P. aeruginosa	1024	622
Subject 5	17.97	P. aeruginosa	0.5	650
Subject 5	18.1136	P. aeruginosa	1024	553
Subject 5	18.1136	P. aeruginosa	1	27
Subject 5	18.23	P. aeruginosa	4096	953
Subject 5	18.23	P. aeruginosa	4096	32
Subject 5	18.32	P. aeruginosa	2048	32
Subject 5	18.32	P. aeruginosa	2048	713
Subject 5	18.32	P. aeruginosa	1024	677
Subject 5	18.32	P. aeruginosa	1.5	28
Subject 5	18.32	P. aeruginosa	1.5	692
Subject 5	18.9131	P. aeruginosa	4096	691
Subject 5	18.9131	P. aeruginosa	4096	681
Subject 5	18.92	P. aeruginosa	4096	37
Subject 5	18.92	P. aeruginosa	2048	34
Subject 5	18.92	P. aeruginosa	1024	722
Subject 5	19.5017	P. aeruginosa	4096	34
Subject 5	19.5017	P. aeruginosa	0.5	715
Subject 5	19.8	P. aeruginosa	2048	39
Subject 5	19.8	P. aeruginosa	1	705
Subject 5	19.87	P. aeruginosa	1024	36
Subject 5	19.95	P. aeruginosa	1024	37
Subject 5	19.95	P. aeruginosa	0.5	716
Subject 5	20.5311	P. aeruginosa	1024	35
Subject 5	20.5311	P. aeruginosa	1	752
Subject 5	20.72	P. aeruginosa	4096	787
Subject 5	20.72	P. aeruginosa	2048	39
Subject 5	20.72	P. aeruginosa	2048	39
Subject 5	20.72	P. aeruginosa	1024	799
Subject 5	21.6	P. aeruginosa	4096	38
Subject 5	22	P. aeruginosa	2048	40
Subject 5	22	P. aeruginosa	1024	44
Subject 5	22	P. aeruginosa	2	36
Subject 5	22	P. aeruginosa	2	41
Subject 5	22	P. aeruginosa	2	846
Subject 5	22.73	P. aeruginosa	2048	45
Subject 5	22.73	P. aeruginosa	2048	42
Subject 5	22.73	P. aeruginosa	1024	39
Subject 5	22.73	P. aeruginosa	1024	38
Subject 5	22.73	P. aeruginosa	1024	40
Subject 5	22.73	P. aeruginosa	1024	38
Subject 5	22.93	P. aeruginosa	4096	156
Subject 5	23.91	P. aeruginosa	2048	883
Subject 5	23.91	P. aeruginosa	2048	41
Subject 5	23.91	P. aeruginosa	2048	44
Subject 5	24.05	P. aeruginosa	1024	42
Subject 5	24.05	P. aeruginosa	1024	40
Subject 5	24.05	P. aeruginosa	512	40
Subject 5	24.05	P. aeruginosa	2	989
Subject 5	24.16	P. aeruginosa	4096	41
Subject 5	24.16	P. aeruginosa	4096	183
Subject 5	24.16	P. aeruginosa	2048	180
Subject 5	24.2	P. aeruginosa	4096	183
Subject 5	24.2	P. aeruginosa	4096	41
Subject 5	24.2	P. aeruginosa	1	951
Subject	Age at isolate collection (years)	Bacteria	Tob MIC µg/ml	Number of nucleotide differences
Subject 6	31.62	P. aeruginosa	8	0 (Reference)
Subject 6	32	P. aeruginosa	24	491
Subject 6	32.2	P. aeruginosa*	32	86
Subject 6	32.8	P. aeruginosa#	8192	2020
Subject 6	33	P. aeruginosa	32	1031
Subject 6	33.1	P. aeruginosa	8192	1807
Subject 6	33.25	P. aeruginosa	4096	1834
Subject 6	33.5	P. aeruginosa	8192	1839
Subject 6	34.4	P. aeruginosa	8192	1990
Subject 6	34.6	P. aeruginosa	8192	1564
Subject	Age at isolate collection (±2.5years)	Bacteria	Tob MIC µg/ml	Number of nucleotide differences
Subject 7	59.5	P. aeruginosa	0.5	0
Subject 7	59.9	P. aeruginosa	2	7
Subject 7	60	P. aeruginosa	2	10
Subject 7	61.1	P. aeruginosa	2	3
Subject 7	61.1	P. aeruginosa*	0.5	7
Subject 7	61.1	P. aeruginosa#	8192	2
Subject 7	61.2	P. aeruginosa	8192	7
Subject	Age at isolate collection (years)	Bacteria	Tob MIC µg/ml	Number of nucleotide differences
Subject 8	35.2	Achromobacter sp.	4	0 (Reference)
Subject 8	35.4	Achromobacter sp.	2	1
Subject 8	36	Achromobacter sp. *	4	1
Subject 8	36	Achromobacter sp. #	4096	1
Subject 8	36	Achromobacter sp.	4096	2
Subject 8	36.1	Achromobacter sp.	4096	1
Subject 8	36.6	Achromobacter sp.	4096	1
Subject 8	36.6	Achromobacter sp.	8192	1
Subject	Age at isolate collection (years)	Bacteria	Tob MIC µg/ml	Number of nucleotide differences
Subject 9	31.7	P. aeruginosa	0.5	0 (Reference)
Subject 9	31.7	P. aeruginosa	1024	29214
Subject 9	32.3	P. aeruginosa	1024	29048
Subject 9	32.3	P. aeruginosa	1024	29139
Subject 9	32.47	P. aeruginosa	1024	29296
Subject 9	32.47	P. aeruginosa	2048	29278
Subject 9	32.6	P. aeruginosa	1	12
Subject 9	32.6	P. aeruginosa	1	7
Subject 9	32.6	P. aeruginosa	2	11
Subject 9	32.7	P. aeruginosa	1024	29181
Subject 9	34	P. aeruginosa	1024	29174
Subject 9	34	P. aeruginosa	1024	27797
Subject 9	34.5	P. aeruginosa	4096	27534
Subject 9	34.5	P. aeruginosa	2048	28266
Subject 9	34.8	P. aeruginosa	8192	28163
Subject 9	34.8	P. aeruginosa	2048	29096
Subject 9	34.8	P. aeruginosa	2048	29164
Subject 9	35	P. aeruginosa	8192	28124
Subject 9	35	P. aeruginosa	2048	29049
Subject 9	35.2	P. aeruginosa	2048	28737
Subject 9	35.8	P. aeruginosa	4096	27032
Subject 9	37.1	P. aeruginosa	2048	28619
Subject 9	37.4	P. aeruginosa	4096	27084
Subject 9	38.3	P. aeruginosa	4096	28040
Subject	Age at isolate collection (years)	Bacteria	Tob MIC µg/ml	Number of nucleotide differences
Subject 10	34.6	P. aeruginosa	1	0 (Reference)
Subject 10	34.6	P. aeruginosa	1	81
Subject 10	34.8	P. aeruginosa	2	34
Subject 10	34.8	P. aeruginosa	1	50
Subject 10	34.9	P. aeruginosa	1	70
Subject 10	34.9	P. aeruginosa	1	70
Subject 10	34.9	P. aeruginosa	4096	27327
Subject 10	34.9	P. aeruginosa	4096	27248
Subject 10	35.4	P. aeruginosa	0.5	71
Subject 10	35.4	P. aeruginosa	0.5	70
Subject 10	35.4	P. aeruginosa	4096	27192
Subject 10	35.4	P. aeruginosa	4096	27162
Subject 10	35.4	P. aeruginosa	4096	27147
Subject	Age at isolate collection (years)	Bacteria	Tob MIC µg/ml	Number of nucleotide differences
Subject 11	13.5	P. aeruginosa	0.125	0 (Reference)
Subject 11	15.16	P. aeruginosa	2	14
Subject 11	15.16	P. aeruginosa	0.75	9
Subject 11	19.23	P. aeruginosa	2	72
Subject 11	19.23	P. aeruginosa	1024	12332
Subject 11	19.23	P. aeruginosa	1024	12257
Subject 11	20.75	P. aeruginosa	512	12295
Subject 11	20.75	P. aeruginosa	512	12160
Subject 11	20.75	P. aeruginosa	1024	11909
Subject 11	20.75	P. aeruginosa	512	12499
Subject 11	20.94	P. aeruginosa	512	12172
Subject 11	20.94	P. aeruginosa	1024	12405
Subject	Age at isolate collection (years)	Bacteria	Tob MIC µg/ml	Number of nucleotide differences
Subject 12	13.39	P. aeruginosa	2048	1 (Reference)
Subject 12	13.39	P. aeruginosa	512	9
Subject 12	13.39	P. aeruginosa	1024	12
Subject 12	13.53	P. aeruginosa	4096	17
Subject 12	13.53	P. aeruginosa	512	17
Subject 12	13.64	P. aeruginosa	1024	14
Subject 12	13.64	P. aeruginosa	2048	16
Subject 12	13.64	P. aeruginosa	2048	16
Subject	Age at isolate collection (years)	Bacteria	Tob MIC µg/ml	Number of nucleotide differences
Subject 13	22.58	P. aeruginosa	8192	0 (Reference)
Subject 13	22.9	P. aeruginosa	4096	158
Subject 13	22.9	P. aeruginosa	8192	265
Subject 13	23	P. aeruginosa	4096	293
Subject 13	24	P. aeruginosa	4096	397
Subject 13	30.5	P. aeruginosa	1024	504
Subject 13	31.1	P. aeruginosa	2048	1614
Subject 13	31.3	P. aeruginosa	1024	1578
Subject	Age at isolate collection (years)	Bacteria	Tob MIC µg/ml	Number of nucleotide differences
Subject 14	23	P. aeruginosa	4096	0 (Reference)
Subject 14	29.4	P. aeruginosa	8192	3
Subject 14	30.3	P. aeruginosa	8192	542
Subject 14	32.3	P. aeruginosa	8192	658
Subject	Age at isolate collection (±2.5years)	Bacteria	Tob MIC µg/ml	Number of nucleotide differences
Subject 15	37	P. aeruginosa	8192	0 (Reference)
Subject 15	37.6	P. aeruginosa	8192	1
Subject	Year of isolate collection	Bacteria	Tob MIC µg/ml	Number of nucleotide differences
Subject 16	2016	P. aeruginosa	16384	0 (Reference)
Subject 16	2016	P. aeruginosa	8192	2113
Subject	Year of isolate collection	Bacteria	Tob MIC µg/ml	Number of nucleotide differences
Subject 17	2016	P. aeruginosa	2048

## Sheet: Extended data Fig. 1B
	Subject 1	Subject 2	Subject 3	Subject 4	Subject 5-non hypr	Subject 5-hyper	Subject 6	Subject 7	Subject 8	PAO1
n1	1	9	1668	4	3	295	704	3	9	1
n2	2	8	1772	4	2	276	826	5	10	1
n3	1	15	1582	3	1	319	488	4	14	2

## Sheet: Extended data Fig. 3A 
	Subject 1	Subject 2	Subject 3	Subject 4	Subject 5	Subject 6	Subject 7	Subject 8
n1	2.38	1.22	1.312	0.98	2.09	3.24	2.21	1.105
n2	3.6	1.73	2.35	1.13	2.23	3.75	1.67	0.95
n3	2.74	1.36	1.136	0.9	2.53	2.55	1.26	1.156

## Sheet: Extended data Fig. 3B
	PAO1	Subject 1	Subject 2	Subject 3	Subject 4	Subject 5	Subject 6	Subject 7	Ac	Subject 8
n1	0.5	2048	1024	4096	1024	512	1024	4096	0.5	1024
n2	0.5	2048	512	2048	1024	512	512	4096	0.5	1024
n3	0.5	4096	1024	2048	1024	512	512	4096	1	1024

[truncated: 4 more sheets: Extended data Fig. 6A, Extended data Fig. 6B, Extended data Fig. 7B, Extended data Fig. 7C]
